# Supplementary material for: Aqua­(imino­diacetato-κ3 O,N,O′)(1,10-phenanthroline-κ2 N,N′)zinc(II) sesquihydrate
Source: Acta Crystallogr Sect E Struct Rep Online. 2008 Dec 17;65(Pt 1):m89. doi: 10.1107/S1600536808042141 (PMC2967921; doi:10.1107/S1600536808042141)
Supplement: Supplementary file 1 [file e-65-00m89-sup1.cif]

##############################################################################
###                                                                        ###
###        Electronic paper (Acta Crystallographica Section E)             ###
###                                                                        ###
##############################################################################
#                                                                            #
# This CIF contains the data in a paper accepted for publication in Acta     #
# Crystallographica Section E. It conforms to the requirements of Notes      #
# for Authors for Section E, and has been peer reviewed under the auspices   #
# of the IUCr Commission on Journals.                                        #
#                                                                            #
# Full details of the Crystallographic Information File format               #
# are given in the paper "The Crystallographic Information File (CIF):       #
# a New Standard Archive File for Crystallography" by S. R. Hall, F. H.      #
# Allen and I. D. Brown [Acta Cryst. (1991), A47, 655-685].                  #
#                                                                            #
# The current version of the core CIF dictionary is obtainable from          #
# ftp://ftp.iucr.org/pub/cif_core.dic. The current version number is 2.4.    #
#                                                                            #
# Software is freely available for graphical display of the structure(s) in  #
# this CIF.  For information consult the CIF home page http://www.iucr.org/  #
# cif/home.html                                                              #
#                                                                            #
# This file may be used for bona fide research purposes within the           #
# scientific community so long as proper attribution is given to the journal # 
# article from which it was obtained.                                        #
#                                                                            #
##############################################################################
                                             
data_global
_audit_creation_method     SHELXL-97
_journal_date_recd_electronic     2008-12-10
_journal_date_accepted     2008-12-11
_journal_name_full     'Acta Crystallographica, Section E'
_journal_year     2009
_journal_volume     65
_journal_issue      1
_journal_page_first     m89
_journal_page_last     m89
_journal_paper_category     QM
_journal_coeditor_code     XU2469
_publ_contact_author
;
Dr. Seik Weng Ng
Department of Chemistry
University of Malaya
50603 Kuala Lumpur
Malaysia
;
_publ_contact_author_email     seikweng@um.edu.my
_publ_contact_author_fax     '03 7967 4193'
_publ_contact_author_phone     '03 7967 6778'
_publ_section_title
;\
Aqua(iminodiacetato-\k^3^<i>O</i>,<i>N</i>,<i>O</i>')(1,10-phenanthroline-\
\k^2^<i>N</i>,<i>N</i>')zinc(II) sesquihydrate
;
loop_
    _publ_author_name
    _publ_author_address
    'Ng, Hwa Loong'
;
Faculty of Engineering & Science
Universiti Tunku Abdul Rahman
Jalan Genting Kelang
53100 Kuala Lumpur
Malaysia
;
    'Ng, Chew Hee'
;
Faculty of Engineering & Science
Universiti Tunku Abdul Rahman
Jalan Genting Kelang
53100 Kuala Lumpur
Malaysia
;
    'Ng, Seik Weng'
;
Department of Chemistry
University of Malaya
50603 Kuala Lumpur
Malaysia
;
_publ_section_synopsis     .
data_I
_audit_creation_method     SHELXL-97
_chemical_name_systematic
;
Aqua(iminodiacetato-\k^3^<i>O</i>,<i>N</i>,<i>O</i>')(1,10-phenanthroline-
\k^2^<i>N</i>,<i>N</i>')zinc(II) sesquihydrate
;
_chemical_name_common     ?
_chemical_formula_moiety     'C16 H15 N3 O5 Zn, 1.5H2 O'
_chemical_formula_sum     'C16 H18 N3 O6.50 Zn'
_chemical_formula_iupac     '[Zn (C4 H5 N O4) (C12 H8 N2) (H2 O)], 1.5H2 O'
_chemical_formula_weight     421.70
_chemical_melting_point     ?
_symmetry_cell_setting     Triclinic
_symmetry_space_group_name_H-M     'P -1'
_symmetry_space_group_name_Hall     '-P 1'
loop_
    _symmetry_equiv_pos_as_xyz
    'x, y, z'
    '-x, -y, -z'
_cell_length_a     6.59890(10)
_cell_length_b     10.64400(10)
_cell_length_c     11.5456(2)
_cell_angle_alpha     95.1560(10)
_cell_angle_beta     91.8450(10)
_cell_angle_gamma     92.1900(10)
_cell_volume     806.56(2)
_cell_formula_units_Z     2
_cell_measurement_reflns_used     6223
_cell_measurement_theta_min     2.5
_cell_measurement_theta_max     28.3
_cell_measurement_temperature     100(2)
_exptl_crystal_description     Block
_exptl_crystal_colour     Colorless
_exptl_crystal_size_max     0.35
_exptl_crystal_size_mid     0.25
_exptl_crystal_size_min     0.15
_exptl_crystal_density_diffrn     1.736
_exptl_crystal_density_meas     ?
_exptl_crystal_density_method     'not measured'
_exptl_crystal_F_000     434
_exptl_absorpt_coefficient_mu     1.568
_exptl_absorpt_correction_type     Multi-scan
_exptl_absorpt_process_details     '(SADABS; Sheldrick, 1996)'
_exptl_absorpt_correction_T_min     0.6098
_exptl_absorpt_correction_T_max     0.7988
_diffrn_ambient_temperature     100(2)
_diffrn_radiation_type     MoK\a
_diffrn_radiation_wavelength     0.71073
_diffrn_radiation_source     'fine-focus sealed tube'
_diffrn_radiation_monochromator     graphite
_diffrn_measurement_device_type     'Bruker SMART APEX'
_diffrn_measurement_method     \w
_diffrn_detector_area_resol_mean     ?
_diffrn_reflns_number     7242
_diffrn_reflns_av_R_equivalents     0.0253
_diffrn_reflns_av_sigmaI/netI     0.0395
_diffrn_reflns_theta_min     1.77
_diffrn_reflns_theta_max     27.50
_diffrn_reflns_theta_full     27.50
_diffrn_measured_fraction_theta_max     0.982
_diffrn_measured_fraction_theta_full     0.982
_diffrn_reflns_limit_h_min     -8
_diffrn_reflns_limit_h_max     8
_diffrn_reflns_limit_k_min     -13
_diffrn_reflns_limit_k_max     13
_diffrn_reflns_limit_l_min     -14
_diffrn_reflns_limit_l_max     14
_diffrn_standards_number     0
_diffrn_standards_interval_count     0
_diffrn_standards_interval_time     0
_diffrn_standards_decay_%     0
_reflns_number_total     3640
_reflns_number_gt     3455
_reflns_threshold_expression     I>2\s(I)
_refine_ls_structure_factor_coef     Fsqd
_refine_ls_matrix_type     full
_refine_ls_R_factor_all     0.0497
_refine_ls_R_factor_gt     0.0479
_refine_ls_wR_factor_gt     0.1456
_refine_ls_wR_factor_ref     0.1463
_refine_ls_goodness_of_fit_ref     1.222
_refine_ls_restrained_S_all     1.218
_refine_ls_number_reflns     3640
_refine_ls_number_parameters     233
_refine_ls_number_restraints     72
_refine_ls_hydrogen_treatment     constr
_refine_ls_weighting_scheme     calc
_refine_ls_weighting_details
         'calc w=1/[\s^2^(Fo^2^)+(0.0241P)^2^+4.8628P] where P=(Fo^2^+2Fc^2^)/3'
_atom_sites_solution_hydrogens     geom
_atom_sites_solution_primary     direct
_atom_sites_solution_secondary     difmap
_refine_ls_shift/su_max     0.001
_refine_ls_shift/su_mean     0.001
_refine_diff_density_max     1.015
_refine_diff_density_min     -0.879
_refine_ls_extinction_method     none
_refine_ls_extinction_coef     ?
loop_
    _atom_type_symbol
    _atom_type_description
    _atom_type_scat_dispersion_real
    _atom_type_scat_dispersion_imag
    _atom_type_scat_source
    'C' 'C' 0.0033 0.0016
                         'International Tables Vol C Tables 4.2.6.8 and 6.1.1.4'
    'H' 'H' 0.0000 0.0000
                         'International Tables Vol C Tables 4.2.6.8 and 6.1.1.4'
    'N' 'N' 0.0061 0.0033
                         'International Tables Vol C Tables 4.2.6.8 and 6.1.1.4'
    'O' 'O' 0.0106 0.0060
                         'International Tables Vol C Tables 4.2.6.8 and 6.1.1.4'
    'Zn' 'Zn' 0.2839 1.4301
                         'International Tables Vol C Tables 4.2.6.8 and 6.1.1.4'
_computing_data_collection     'APEX2 (Bruker, 2007)'
_computing_cell_refinement     'SAINT (Bruker, 2007)'
_computing_data_reduction     'SAINT (Bruker, 2007)'
_computing_structure_solution     'SHELXS97 (Sheldrick, 2008)'
_computing_structure_refinement     'SHELXL97 (Sheldrick, 2008)'
_computing_molecular_graphics     'X-SEED (Barbour, 2001)'
_computing_publication_material     'pubCIF (Westrip, 2009)'
loop_
    _atom_site_type_symbol
    _atom_site_label
    _atom_site_fract_x
    _atom_site_fract_y
    _atom_site_fract_z
    _atom_site_U_iso_or_equiv
    _atom_site_adp_type
    _atom_site_calc_flag
    _atom_site_refinement_flags
    _atom_site_occupancy
    _atom_site_disorder_assembly
    _atom_site_disorder_group
    Zn Zn1 0.30260(7) 0.63033(5) 0.84683(4) 0.01073(15) Uani d . 1 . .
    O O1 -0.0016(5) 0.7036(3) 0.8533(3) 0.0154(6) Uani d . 1 . .
    O O2 -0.1646(5) 0.8841(3) 0.8519(4) 0.0242(8) Uani d . 1 . .
    O O3 0.3125(5) 0.6228(3) 1.0256(3) 0.0137(6) Uani d . 1 . .
    O O4 0.3975(5) 0.7409(3) 1.1911(3) 0.0168(7) Uani d . 1 . .
    O O1W 0.6167(5) 0.5782(3) 0.8460(3) 0.0137(6) Uani d . 1 . .
    H H11 0.6902 0.6376 0.8795 0.021 Uiso d R 1 . .
    H H12 0.6294 0.5131 0.8812 0.021 Uiso d R 1 . .
    O O2W 0.5864(6) 1.0151(3) 0.7055(3) 0.0270(8) Uani d . 1 . .
    H H21 0.6601 0.9737 0.7475 0.040 Uiso d R 1 . .
    H H22 0.5886 1.0902 0.7349 0.040 Uiso d R 1 . .
    O O3W 0.7199(12) 1.0113(7) 0.4793(7) 0.0287(16) Uani d P 0.50 . .
    H H31 0.6705 1.0115 0.5455 0.043 Uiso d PR 0.50 . .
    H H32 0.7870 1.0790 0.4740 0.043 Uiso d PR 0.50 . .
    N N1 0.3717(6) 0.8255(3) 0.8921(3) 0.0155(8) Uani d . 1 . .
    H H1 0.4735 0.8496 0.8507 0.019 Uiso calc R 1 . .
    N N2 0.1966(5) 0.4443(4) 0.7994(3) 0.0142(7) Uani d . 1 . .
    N N3 0.3044(5) 0.6254(4) 0.6611(3) 0.0157(7) Uani d . 1 . .
    C C1 -0.0062(7) 0.8228(4) 0.8568(4) 0.0153(8) Uani d . 1 . .
    C C2 0.1934(7) 0.8985(4) 0.8650(5) 0.0207(10) Uani d . 1 . .
    H H2A 0.2137 0.9349 0.7901 0.025 Uiso calc R 1 . .
    H H2B 0.1849 0.9696 0.9259 0.025 Uiso calc R 1 . .
    C C3 0.4372(7) 0.8367(4) 1.0155(4) 0.0178(9) Uani d . 1 . .
    H H3A 0.3811 0.9141 1.0538 0.021 Uiso calc R 1 . .
    H H3B 0.5869 0.8478 1.0206 0.021 Uiso calc R 1 . .
    C C4 0.3754(6) 0.7252(4) 1.0842(4) 0.0127(8) Uani d . 1 . .
    C C5 0.1390(6) 0.3577(4) 0.8671(4) 0.0149(8) Uani d U 1 . .
    H H5 0.1355 0.3802 0.9485 0.018 Uiso calc R 1 . .
    C C6 0.0828(7) 0.2336(5) 0.8242(5) 0.0200(9) Uani d U 1 . .
    H H6 0.0424 0.1735 0.8760 0.024 Uiso calc R 1 . .
    C C7 0.0864(7) 0.1993(5) 0.7068(4) 0.0198(9) Uani d U 1 . .
    H H7 0.0504 0.1151 0.6768 0.024 Uiso calc R 1 . .
    C C9 0.1991(4) 0.4127(3) 0.67929(18) 0.0146(8) Uani d GU 1 . .
    C C8 0.1450(5) 0.2916(2) 0.6299(2) 0.0186(9) Uani d GU 1 . .
    C C10 0.1399(5) 0.2654(2) 0.5097(3) 0.0265(11) Uani d GU 1 . .
    H H10 0.1029 0.1827 0.4759 0.032 Uiso calc R 1 . .
    C C11 0.1889(5) 0.3603(3) 0.43886(18) 0.0271(11) Uani d GU 1 . .
    H H11A 0.1854 0.3423 0.3567 0.032 Uiso calc R 1 . .
    C C12 0.2430(5) 0.4813(3) 0.4883(2) 0.0213(10) Uani d GU 1 . .
    C C13 0.2481(4) 0.5075(2) 0.6085(2) 0.0168(9) Uani d GU 1 . .
    C C14 0.2936(7) 0.5828(6) 0.4185(4) 0.0254(11) Uani d U 1 . .
    H H14 0.2912 0.5683 0.3360 0.030 Uiso calc R 1 . .
    C C15 0.3446(7) 0.6986(5) 0.4710(4) 0.0220(10) Uani d U 1 . .
    H H15 0.3765 0.7668 0.4262 0.026 Uiso calc R 1 . .
    C C16 0.3497(7) 0.7169(5) 0.5941(4) 0.0209(10) Uani d U 1 . .
    H H16 0.3874 0.7985 0.6304 0.025 Uiso calc R 1 . .
loop_
    _atom_site_aniso_label
    _atom_site_aniso_U_11
    _atom_site_aniso_U_22
    _atom_site_aniso_U_33
    _atom_site_aniso_U_12
    _atom_site_aniso_U_13
    _atom_site_aniso_U_23
    Zn1 0.0119(2) 0.0110(2) 0.0096(2) 0.00101(17) 0.00101(17) 0.00212(17)
    O1 0.0118(14) 0.0139(14) 0.0205(16) -0.0007(11) 0.0005(12) 0.0029(12)
    O2 0.0160(16) 0.0179(16) 0.040(2) 0.0051(13) 0.0028(15) 0.0070(15)
    O3 0.0180(15) 0.0111(14) 0.0121(15) 0.0005(12) 0.0027(12) 0.0010(11)
    O4 0.0199(16) 0.0168(15) 0.0137(15) 0.0026(12) -0.0020(12) 0.0013(12)
    O1W 0.0139(14) 0.0114(14) 0.0162(15) -0.0003(11) -0.0003(12) 0.0035(12)
    O2W 0.036(2) 0.0172(17) 0.0267(19) 0.0008(15) -0.0018(16) -0.0029(14)
    O3W 0.038(4) 0.023(4) 0.026(4) 0.005(3) 0.006(3) 0.003(3)
    N1 0.0130(18) 0.0134(17) 0.021(2) 0.0021(14) 0.0008(14) 0.0051(14)
    N2 0.0089(16) 0.0159(18) 0.0175(19) 0.0032(13) -0.0017(14) -0.0013(14)
    N3 0.0078(16) 0.027(2) 0.0135(18) 0.0044(14) 0.0017(13) 0.0069(15)
    C1 0.014(2) 0.017(2) 0.016(2) 0.0014(16) 0.0028(16) 0.0052(17)
    C2 0.013(2) 0.014(2) 0.037(3) 0.0018(16) 0.0014(19) 0.0100(19)
    C3 0.023(2) 0.0123(19) 0.018(2) -0.0015(17) 0.0011(18) -0.0002(16)
    C4 0.0091(18) 0.0126(19) 0.017(2) 0.0027(15) 0.0023(15) 0.0016(16)
    C5 0.0088(18) 0.019(2) 0.016(2) 0.0008(15) -0.0006(15) -0.0006(16)
    C6 0.016(2) 0.018(2) 0.027(2) 0.0023(17) 0.0023(18) 0.0038(18)
    C7 0.014(2) 0.019(2) 0.025(2) 0.0023(17) -0.0019(18) -0.0068(18)
    C9 0.0073(18) 0.024(2) 0.013(2) 0.0044(16) 0.0002(15) 0.0001(17)
    C8 0.0083(19) 0.024(2) 0.023(2) 0.0015(16) 0.0000(16) -0.0039(18)
    C10 0.011(2) 0.042(3) 0.024(2) 0.004(2) -0.0026(18) -0.012(2)
    C11 0.013(2) 0.050(3) 0.016(2) 0.005(2) -0.0006(17) -0.006(2)
    C12 0.0075(18) 0.041(3) 0.016(2) 0.0062(18) 0.0046(16) 0.0011(19)
    C13 0.0101(19) 0.026(2) 0.015(2) 0.0059(17) 0.0009(15) 0.0034(17)
    C14 0.014(2) 0.053(3) 0.010(2) 0.010(2) 0.0018(17) 0.008(2)
    C15 0.012(2) 0.042(3) 0.016(2) 0.0095(19) 0.0052(16) 0.015(2)
    C16 0.013(2) 0.033(3) 0.018(2) 0.0052(18) 0.0019(17) 0.0109(19)
loop_
    _geom_bond_atom_site_label_1
    _geom_bond_atom_site_label_2
    _geom_bond_site_symmetry_2
    _geom_bond_distance
    _geom_bond_publ_flag
    Zn1 O3 . 2.072(3) ?
    Zn1 N2 . 2.093(4) ?
    Zn1 N1 . 2.124(4) ?
    Zn1 N3 . 2.141(4) ?
    Zn1 O1W . 2.166(3) ?
    Zn1 O1 . 2.182(3) ?
    O1 C1 . 1.267(5) ?
    O2 C1 . 1.255(5) ?
    O3 C4 . 1.278(5) ?
    O4 C4 . 1.233(6) ?
    O1W H11 . 0.8399 ?
    O1W H12 . 0.8400 ?
    O2W H21 . 0.8400 ?
    O2W H22 . 0.8400 ?
    O3W H31 . 0.8401 ?
    O3W H32 . 0.8399 ?
    N1 C3 . 1.469(6) ?
    N1 C2 . 1.475(6) ?
    N1 H1 . 0.8800 ?
    N2 C5 . 1.315(6) ?
    N2 C9 . 1.398(4) ?
    N3 C16 . 1.329(6) ?
    N3 C13 . 1.376(5) ?
    C1 C2 . 1.513(6) ?
    C2 H2A . 0.9900 ?
    C2 H2B . 0.9900 ?
    C3 C4 . 1.535(6) ?
    C3 H3A . 0.9900 ?
    C3 H3B . 0.9900 ?
    C5 C6 . 1.401(6) ?
    C5 H5 . 0.9500 ?
    C6 C7 . 1.373(7) ?
    C6 H6 . 0.9500 ?
    C7 C8 . 1.433(6) ?
    C7 H7 . 0.9500 ?
    C9 C8 . 1.3900 ?
    C9 C13 . 1.3900 ?
    C8 C10 . 1.3900 ?
    C10 C11 . 1.3900 ?
    C10 H10 . 0.9500 ?
    C11 C12 . 1.3900 ?
    C11 H11A . 0.9500 ?
    C12 C13 . 1.3900 ?
    C12 C14 . 1.440(6) ?
    C14 C15 . 1.350(8) ?
    C14 H14 . 0.9500 ?
    C15 C16 . 1.415(7) ?
    C15 H15 . 0.9500 ?
    C16 H16 . 0.9500 ?
loop_
    _geom_angle_atom_site_label_1
    _geom_angle_atom_site_label_2
    _geom_angle_atom_site_label_3
    _geom_angle_site_symmetry_1
    _geom_angle_site_symmetry_3
    _geom_angle
    _geom_angle_publ_flag
    O3 Zn1 N2 . . 98.01(14) ?
    O3 Zn1 N1 . . 83.15(14) ?
    N2 Zn1 N1 . . 172.78(14) ?
    O3 Zn1 N3 . . 175.75(14) ?
    N2 Zn1 N3 . . 79.24(16) ?
    N1 Zn1 N3 . . 99.99(16) ?
    O3 Zn1 O1W . . 88.31(12) ?
    N2 Zn1 O1W . . 92.50(13) ?
    N1 Zn1 O1W . . 94.66(13) ?
    N3 Zn1 O1W . . 88.57(13) ?
    O3 Zn1 O1 . . 90.74(12) ?
    N2 Zn1 O1 . . 93.69(13) ?
    N1 Zn1 O1 . . 79.15(13) ?
    N3 Zn1 O1 . . 92.67(13) ?
    O1W Zn1 O1 . . 173.81(12) ?
    C1 O1 Zn1 . . 114.4(3) ?
    C4 O3 Zn1 . . 114.8(3) ?
    Zn1 O1W H11 . . 109.5 ?
    Zn1 O1W H12 . . 109.4 ?
    H11 O1W H12 . . 109.5 ?
    H21 O2W H22 . . 108.3 ?
    H31 O3W H32 . . 110.0 ?
    C3 N1 C2 . . 114.7(4) ?
    C3 N1 Zn1 . . 105.8(3) ?
    C2 N1 Zn1 . . 109.4(3) ?
    C3 N1 H1 . . 108.9 ?
    C2 N1 H1 . . 108.9 ?
    Zn1 N1 H1 . . 108.9 ?
    C5 N2 C9 . . 119.1(4) ?
    C5 N2 Zn1 . . 128.5(3) ?
    C9 N2 Zn1 . . 112.3(3) ?
    C16 N3 C13 . . 118.5(4) ?
    C16 N3 Zn1 . . 129.7(4) ?
    C13 N3 Zn1 . . 111.8(2) ?
    O2 C1 O1 . . 125.1(4) ?
    O2 C1 C2 . . 116.7(4) ?
    O1 C1 C2 . . 118.3(4) ?
    N1 C2 C1 . . 114.4(4) ?
    N1 C2 H2A . . 108.7 ?
    C1 C2 H2A . . 108.7 ?
    N1 C2 H2B . . 108.7 ?
    C1 C2 H2B . . 108.7 ?
    H2A C2 H2B . . 107.6 ?
    N1 C3 C4 . . 115.9(4) ?
    N1 C3 H3A . . 108.3 ?
    C4 C3 H3A . . 108.3 ?
    N1 C3 H3B . . 108.3 ?
    C4 C3 H3B . . 108.3 ?
    H3A C3 H3B . . 107.4 ?
    O4 C4 O3 . . 125.7(4) ?
    O4 C4 C3 . . 117.1(4) ?
    O3 C4 C3 . . 117.2(4) ?
    N2 C5 C6 . . 122.7(4) ?
    N2 C5 H5 . . 118.6 ?
    C6 C5 H5 . . 118.6 ?
    C7 C6 C5 . . 119.5(5) ?
    C7 C6 H6 . . 120.3 ?
    C5 C6 H6 . . 120.3 ?
    C6 C7 C8 . . 119.5(4) ?
    C6 C7 H7 . . 120.3 ?
    C8 C7 H7 . . 120.3 ?
    C8 C9 C13 . . 120.0 ?
    C8 C9 N2 . . 121.7(2) ?
    C13 C9 N2 . . 118.2(2) ?
    C10 C8 C9 . . 120.0 ?
    C10 C8 C7 . . 122.4(3) ?
    C9 C8 C7 . . 117.5(3) ?
    C8 C10 C11 . . 120.0 ?
    C8 C10 H10 . . 120.0 ?
    C11 C10 H10 . . 120.0 ?
    C12 C11 C10 . . 120.0 ?
    C12 C11 H11A . . 120.0 ?
    C10 C11 H11A . . 120.0 ?
    C13 C12 C11 . . 120.0 ?
    C13 C12 C14 . . 118.0(3) ?
    C11 C12 C14 . . 122.0(3) ?
    N3 C13 C12 . . 121.9(2) ?
    N3 C13 C9 . . 118.1(2) ?
    C12 C13 C9 . . 120.0 ?
    C15 C14 C12 . . 119.5(4) ?
    C15 C14 H14 . . 120.2 ?
    C12 C14 H14 . . 120.2 ?
    C14 C15 C16 . . 119.0(5) ?
    C14 C15 H15 . . 120.5 ?
    C16 C15 H15 . . 120.5 ?
    N3 C16 C15 . . 123.0(5) ?
    N3 C16 H16 . . 118.5 ?
    C15 C16 H16 . . 118.5 ?
loop_
    _geom_torsion_atom_site_label_1
    _geom_torsion_atom_site_label_2
    _geom_torsion_atom_site_label_3
    _geom_torsion_atom_site_label_4
    _geom_torsion_site_symmetry_1
    _geom_torsion_site_symmetry_2
    _geom_torsion_site_symmetry_3
    _geom_torsion_site_symmetry_4
    _geom_torsion
    _geom_torsion_publ_flag
    O3 Zn1 O1 C1 . . . . 95.8(3) ?
    N2 Zn1 O1 C1 . . . . -166.1(3) ?
    N1 Zn1 O1 C1 . . . . 12.9(3) ?
    N3 Zn1 O1 C1 . . . . -86.8(3) ?
    N2 Zn1 O3 C4 . . . . 179.4(3) ?
    N1 Zn1 O3 C4 . . . . -7.8(3) ?
    O1W Zn1 O3 C4 . . . . 87.1(3) ?
    O1 Zn1 O3 C4 . . . . -86.8(3) ?
    O3 Zn1 N1 C3 . . . . 14.2(3) ?
    N3 Zn1 N1 C3 . . . . -162.9(3) ?
    O1W Zn1 N1 C3 . . . . -73.6(3) ?
    O1 Zn1 N1 C3 . . . . 106.2(3) ?
    O3 Zn1 N1 C2 . . . . -110.0(3) ?
    N3 Zn1 N1 C2 . . . . 72.9(3) ?
    O1W Zn1 N1 C2 . . . . 162.3(3) ?
    O1 Zn1 N1 C2 . . . . -17.9(3) ?
    O3 Zn1 N2 C5 . . . . 5.3(4) ?
    N3 Zn1 N2 C5 . . . . -178.0(4) ?
    O1W Zn1 N2 C5 . . . . 94.0(4) ?
    O1 Zn1 N2 C5 . . . . -85.9(4) ?
    O3 Zn1 N2 C9 . . . . -171.7(2) ?
    N3 Zn1 N2 C9 . . . . 5.0(2) ?
    O1W Zn1 N2 C9 . . . . -83.1(3) ?
    O1 Zn1 N2 C9 . . . . 97.0(3) ?
    N2 Zn1 N3 C16 . . . . 176.8(4) ?
    N1 Zn1 N3 C16 . . . . 4.1(4) ?
    O1W Zn1 N3 C16 . . . . -90.4(4) ?
    O1 Zn1 N3 C16 . . . . 83.5(4) ?
    N2 Zn1 N3 C13 . . . . -2.9(2) ?
    N1 Zn1 N3 C13 . . . . -175.6(2) ?
    O1W Zn1 N3 C13 . . . . 89.9(3) ?
    O1 Zn1 N3 C13 . . . . -96.2(3) ?
    Zn1 O1 C1 O2 . . . . 174.2(4) ?
    Zn1 O1 C1 C2 . . . . -4.4(5) ?
    C3 N1 C2 C1 . . . . -97.2(5) ?
    Zn1 N1 C2 C1 . . . . 21.6(5) ?
    O2 C1 C2 N1 . . . . 169.4(4) ?
    O1 C1 C2 N1 . . . . -11.9(7) ?
    C2 N1 C3 C4 . . . . 101.9(4) ?
    Zn1 N1 C3 C4 . . . . -18.9(4) ?
    Zn1 O3 C4 O4 . . . . -178.3(3) ?
    Zn1 O3 C4 C3 . . . . -1.0(5) ?
    N1 C3 C4 O4 . . . . -167.9(4) ?
    N1 C3 C4 O3 . . . . 14.5(6) ?
    C9 N2 C5 C6 . . . . 1.0(6) ?
    Zn1 N2 C5 C6 . . . . -175.9(3) ?
    N2 C5 C6 C7 . . . . -0.2(7) ?
    C5 C6 C7 C8 . . . . -0.9(7) ?
    C5 N2 C9 C8 . . . . -0.8(5) ?
    Zn1 N2 C9 C8 . . . . 176.55(15) ?
    C5 N2 C9 C13 . . . . 176.0(3) ?
    Zn1 N2 C9 C13 . . . . -6.6(3) ?
    C13 C9 C8 C10 . . . . 0.0 ?
    N2 C9 C8 C10 . . . . 176.8(3) ?
    C13 C9 C8 C7 . . . . -177.0(3) ?
    N2 C9 C8 C7 . . . . -0.2(4) ?
    C6 C7 C8 C10 . . . . -175.9(3) ?
    C6 C7 C8 C9 . . . . 1.0(5) ?
    C9 C8 C10 C11 . . . . 0.0 ?
    C7 C8 C10 C11 . . . . 176.9(3) ?
    C8 C10 C11 C12 . . . . 0.0 ?
    C10 C11 C12 C13 . . . . 0.0 ?
    C10 C11 C12 C14 . . . . -179.6(3) ?
    C16 N3 C13 C12 . . . . 1.8(5) ?
    Zn1 N3 C13 C12 . . . . -178.48(15) ?
    C16 N3 C13 C9 . . . . -179.4(3) ?
    Zn1 N3 C13 C9 . . . . 0.3(3) ?
    C11 C12 C13 N3 . . . . 178.8(3) ?
    C14 C12 C13 N3 . . . . -1.6(4) ?
    C11 C12 C13 C9 . . . . 0.0 ?
    C14 C12 C13 C9 . . . . 179.6(3) ?
    C8 C9 C13 N3 . . . . -178.8(3) ?
    N2 C9 C13 N3 . . . . 4.2(3) ?
    C8 C9 C13 C12 . . . . 0.0 ?
    N2 C9 C13 C12 . . . . -176.9(3) ?
    C13 C12 C14 C15 . . . . 0.2(5) ?
    C11 C12 C14 C15 . . . . 179.8(3) ?
    C12 C14 C15 C16 . . . . 0.9(7) ?
    C13 N3 C16 C15 . . . . -0.6(6) ?
    Zn1 N3 C16 C15 . . . . 179.8(3) ?
    C14 C15 C16 N3 . . . . -0.8(7) ?
loop_
    _geom_hbond_atom_site_label_D
    _geom_hbond_atom_site_label_H
    _geom_hbond_atom_site_label_A
    _geom_hbond_site_symmetry_A
    _geom_hbond_distance_DH
    _geom_hbond_distance_HA
    _geom_hbond_distance_DA
    _geom_hbond_angle_DHA
    _geom_hbond_publ_flag
    N1 H1 O2w . 0.88 2.64 3.388(5) 143 no
    O1w H11 O1 1_655 0.84 2.17 2.801(4) 132 yes
    O1w H12 O3 2_667 0.84 1.92 2.757(4) 172 yes
    O2w H21 O2 1_655 0.84 1.98 2.815(5) 177 yes
    O2w H22 O4 2_677 0.84 1.92 2.756(5) 177 yes
    O3w H31 O2w . 0.84 1.94 2.780(9) 174 yes
