# Supplementary material for: Aqua­(imino­diacetato-κ3 O,N,O′)(1,10-phenanthroline-κ2 N,N′)zinc(II) sesquihydrate
Source: Acta Crystallogr Sect E Struct Rep Online. 2008 Dec 17;65(Pt 1):m89. doi: 10.1107/S1600536808042141 (PMC2967921; doi:10.1107/S1600536808042141)
Supplement: Supplementary file 2 [file e-65-00m89-Isup2.hkl]

# 
# h,k,l, Fc-squared, Fo-squared, sigma(Fo-squared) and status flag 
# 
data_I
_shelx_title ' ' 
_shelx_refln_list_code          4 
_shelx_F_calc_maximum      214.07 
_exptl_crystal_F_000       434.00 
_reflns_d_resolution_high  0.7697 
 
loop_ 
 _symmetry_equiv_pos_as_xyz 
 'x, y, z' 
 '-x, -y, -z' 
 
_cell_length_a     6.5989 
_cell_length_b    10.6440 
_cell_length_c    11.5456 
_cell_angle_alpha  95.156 
_cell_angle_beta   91.845 
_cell_angle_gamma  92.190 
 
_shelx_F_squared_multiplier     1.000 
 
loop_ 
 _refln_index_h 
 _refln_index_k 
 _refln_index_l 
 _refln_F_squared_calc 
 _refln_F_squared_meas 
 _refln_F_squared_sigma 
 _refln_observed_status 
   1   0   0      475.46      515.89     13.10 o 
   2   0   0     6615.12     6891.21    169.36 o 
   3   0   0     2787.38     2922.98     71.55 o 
   4   0   0      286.10      329.59      8.94 o 
   5   0   0       49.62       58.01      4.18 o 
   6   0   0      423.72      478.52     24.90 o 
   7   0   0      329.44      353.17     19.92 o 
   8   0   0      127.62      121.69     10.40 o 
  -8   1   0       32.58       51.01      7.29 o 
  -7   1   0      300.59      275.41     16.57 o 
  -6   1   0        0.88        0.80      2.49 o 
  -5   1   0      709.77      748.27     25.11 o 
  -4   1   0     2766.55     3040.71     74.52 o 
  -3   1   0      224.85      253.42      8.22 o 
  -2   1   0    45827.38    39232.32   2307.33 o 
  -1   1   0     1639.52     1788.90     56.35 o 
   0   1   0     6381.56     4615.64    265.61 o 
   1   1   0     2836.64     2422.75    250.42 o 
   2   1   0     2753.72     3099.01     71.16 o 
   3   1   0     2685.96     2931.85     67.02 o 
   4   1   0      592.19      634.17     27.20 o 
   5   1   0      425.70      458.83     19.20 o 
   6   1   0      453.04      470.84     24.70 o 
   8   1   0       99.84      110.21      9.94 o 
  -8   2   0        7.00       16.28      5.67 o 
  -7   2   0      247.82      281.28     11.85 o 
  -6   2   0     2332.72     2372.90     75.83 o 
  -5   2   0        2.69        2.26      2.11 o 
  -4   2   0     9719.63    11925.82    400.11 o 
  -3   2   0     3208.97     3616.77    113.11 o 
  -2   2   0     7684.54     8864.51    532.58 o 
  -1   2   0      220.30      246.78      7.09 o 
   0   2   0     1370.37     1393.73     28.22 o 
   1   2   0     3103.08     3262.79     87.28 o 
   2   2   0        2.85        8.95      1.80 o 
   3   2   0      113.67      130.84      5.91 o 
   4   2   0     2078.57     2213.64     68.24 o 
   5   2   0      132.04      131.51      6.76 o 
   6   2   0      563.11      561.79     28.84 o 
   7   2   0      394.64      353.55     20.22 o 
   8   2   0      201.21      190.63     13.72 o 
  -8   3   0      456.29      432.82     17.06 o 
  -7   3   0       50.92       47.83      4.86 o 
  -6   3   0     3471.18     3883.78    321.36 o 
  -5   3   0     1768.69     1806.30     57.83 o 
  -4   3   0     2797.09     2966.10    117.18 o 
  -3   3   0     4057.90     4255.22    259.29 o 
  -2   3   0     1697.65     1661.65     52.29 o 
  -1   3   0     1505.89     1482.06     36.73 o 
   0   3   0     2464.45     2526.79     50.76 o 
   1   3   0       18.41       16.85      1.96 o 
   2   3   0     1008.09      907.93     36.50 o 
   3   3   0      412.17      412.37     21.93 o 
   4   3   0     1497.00     1543.92     35.94 o 
   5   3   0      331.64      305.78     11.83 o 
   6   3   0      204.52      190.96     12.51 o 
   7   3   0      940.63      832.53     41.77 o 
   8   3   0       36.48       46.65      7.79 o 
  -8   4   0     1448.34     1427.35    163.77 o 
  -7   4   0      415.94      378.64     15.24 o 
  -6   4   0     2053.23     1937.33     62.34 o 
  -5   4   0      941.04     1023.73     76.81 o 
  -4   4   0      206.82      229.30      9.04 o 
  -3   4   0      475.35      432.18     14.68 o 
  -2   4   0     3483.38     3412.19     83.43 o 
  -1   4   0      372.25      366.81      8.04 o 
   0   4   0     1773.92     1621.00     32.74 o 
   1   4   0     1993.53      959.22     38.74 o 
   2   4   0     1530.80     1466.50     39.66 o 
   3   4   0      302.70      231.33     31.61 o 
   4   4   0       46.87       41.78      2.39 o 
   5   4   0      951.45      933.01     22.44 o 
   6   4   0      133.21      123.14      9.78 o 
   7   4   0      289.54      257.14     16.37 o 
   8   4   0      345.47      328.40     20.22 o 
  -8   5   0      395.72      338.60     14.24 o 
  -7   5   0      434.22      462.54     18.62 o 
  -6   5   0      474.62      496.20     33.88 o 
  -5   5   0      567.88      536.05     18.74 o 
  -4   5   0      958.28      929.31     30.47 o 
  -3   5   0       90.61       91.45      4.47 o 
  -2   5   0     1082.92     1011.68     21.05 o 
  -1   5   0      113.60      100.57      3.81 o 
   0   5   0     1342.52     1383.70     28.16 o 
   1   5   0     3425.90     3790.59     87.98 o 
   2   5   0       17.41       18.52      1.85 o 
   3   5   0     2094.29     2020.00     54.56 o 
   4   5   0      725.87      758.13     18.49 o 
   5   5   0      571.09      539.93     13.80 o 
   6   5   0      177.82      202.24     13.68 o 
   7   5   0       22.49       27.35      6.59 o 
  -7   6   0       66.32       59.81      5.36 o 
  -6   6   0      637.21      562.29     20.09 o 
  -5   6   0       24.07       21.90      3.15 o 
  -4   6   0       75.85       69.92      3.06 o 
  -3   6   0     1543.16     1663.31     75.95 o 
  -2   6   0      700.08      671.58     16.28 o 
  -1   6   0     2494.89     2431.89     49.09 o 
   0   6   0       32.57       40.06      1.69 o 
   1   6   0     1777.11     1691.28     39.24 o 
   2   6   0      343.13      368.93      9.39 o 
   3   6   0      251.17      248.35      6.82 o 
   4   6   0     1255.99     1278.14     52.25 o 
   5   6   0      107.25      126.24      4.87 o 
   6   6   0      665.21      664.84     34.63 o 
   7   6   0      578.11      610.15     32.81 o 
  -7   7   0        2.02       -0.16      3.25 o 
  -6   7   0       55.42       58.95      4.97 o 
  -5   7   0     1505.85     1471.80     55.54 o 
  -4   7   0       21.64       41.36      4.27 o 
  -3   7   0     1000.36      944.10     23.39 o 
  -2   7   0      248.79      688.08     28.79 o 
  -1   7   0      220.48      199.93      4.95 o 
   0   7   0       35.35       27.71      1.84 o 
   1   7   0      473.21      447.81     11.28 o 
   2   7   0     1739.06     1734.06     47.43 o 
   3   7   0       12.33       18.75      6.78 o 
   4   7   0     1045.31     1066.24     30.14 o 
   5   7   0     1145.89     1215.54     29.57 o 
   6   7   0       65.72       61.86      8.53 o 
   7   7   0      219.45      256.35     17.61 o 
  -7   8   0      499.40      463.71     18.02 o 
  -6   8   0        2.11       10.26      3.42 o 
  -5   8   0      825.37      798.94     27.44 o 
  -4   8   0      192.99      258.21     15.00 o 
  -3   8   0        7.44        8.28      1.81 o 
  -2   8   0      883.89      874.62     20.70 o 
  -1   8   0      439.68      404.36     10.29 o 
   0   8   0     1551.09     1588.71     32.39 o 
   1   8   0      130.58      157.02      6.13 o 
   2   8   0     1614.31     1651.30     45.54 o 
   3   8   0      755.45      857.49     24.78 o 
   4   8   0       25.91       19.67      2.85 o 
   5   8   0      626.51      706.28     32.07 o 
   6   8   0       38.06       52.21      4.12 o 
  -6   9   0      112.87      120.19     12.88 o 
  -5   9   0       38.71       62.96     12.62 o 
  -4   9   0      423.34      417.77     12.47 o 
  -3   9   0      460.05      422.34      9.75 o 
  -2   9   0      991.58     1016.68     24.04 o 
  -1   9   0      183.81      197.91      5.88 o 
   0   9   0      580.89      597.75     26.81 o 
   1   9   0     1513.79     1558.31     43.17 o 
   2   9   0      349.03      379.55     12.33 o 
   3   9   0      839.49      902.62     26.26 o 
   4   9   0      232.94      280.20     10.07 o 
   5   9   0       98.91      101.37      4.96 o 
   6   9   0      261.69      278.86      9.19 o 
  -6  10   0       20.52       22.60      3.54 o 
  -5  10   0        1.49        2.34      2.62 o 
  -4  10   0      522.46      534.34     18.71 o 
  -3  10   0       24.75       34.45      2.43 o 
  -2  10   0      529.85      548.33     16.65 o 
  -1  10   0     1709.68     1844.77     50.83 o 
   0  10   0       17.02       16.88      2.85 o 
   1  10   0      659.21      733.63     21.70 o 
   2  10   0      801.86      861.24     25.24 o 
   3  10   0       22.94       25.94      3.45 o 
   4  10   0      255.09      239.46      9.23 o 
   5  10   0      155.20      151.57      6.35 o 
  -5  11   0       46.79       55.82      5.45 o 
  -4  11   0      184.05      164.37     11.81 o 
  -3  11   0      666.38      735.47     18.56 o 
  -2  11   0       27.12       41.41      3.75 o 
  -1  11   0      662.45      690.27     35.57 o 
   0  11   0     1183.59     1245.99     35.40 o 
   1  11   0       22.91       31.40      9.08 o 
   2  11   0      621.76      588.31     18.35 o 
   3  11   0       62.67       55.98      4.71 o 
   4  11   0       58.11       51.83      4.71 o 
  -4  12   0      102.99      117.34     10.35 o 
  -3  12   0      208.26      210.76      8.81 o 
  -2  12   0      865.16      887.67     26.09 o 
  -1  12   0      117.70      124.32      6.23 o 
   0  12   0      265.89      270.39     10.05 o 
   1  12   0       21.04       33.14      4.87 o 
   2  12   0       10.08       12.84      3.38 o 
   3  12   0      184.69      192.13      8.44 o 
  -3  13   0       12.08       12.61      3.54 o 
  -2  13   0      165.75      176.38      7.80 o 
  -1  13   0       45.90       52.15      4.54 o 
   0  13   0        0.42        3.74      2.93 o 
   1  13   0      113.25      105.30      6.19 o 
   2  13   0       86.18      106.34      6.28 o 
  -2 -13   1      204.32      234.10      9.62 o 
  -1 -13   1       15.47       12.94      3.62 o 
   0 -13   1       59.31       50.41      4.58 o 
   1 -13   1      485.93      474.03     15.47 o 
   2 -13   1       27.62       35.15      4.02 o 
   3 -13   1      266.03      259.50     16.62 o 
  -3 -12   1       15.24       18.59      3.78 o 
  -2 -12   1       65.99       55.40      4.83 o 
  -1 -12   1      372.05      365.26     12.62 o 
   0 -12   1       19.09       28.31      4.89 o 
   1 -12   1      434.97      468.40     15.11 o 
   2 -12   1      520.76      590.87     33.21 o 
   3 -12   1        0.64        3.96      2.30 o 
   4 -12   1      534.13      614.25     31.54 o 
  -4 -11   1        9.77       19.37      3.57 o 
  -3 -11   1      310.48      305.84     11.12 o 
  -2 -11   1       92.43       97.18      5.49 o 
  -1 -11   1      273.30      306.56     10.81 o 
   0 -11   1      886.59      959.76     27.89 o 
   1 -11   1      111.59      135.24      6.18 o 
   2 -11   1     1046.47     1031.97     34.41 o 
   3 -11   1      115.47      112.08      4.74 o 
   4 -11   1      263.03      256.56     15.83 o 
   5 -11   1      171.71      180.56      9.05 o 
  -5 -10   1      427.48      417.82     14.24 o 
  -4 -10   1      131.35      124.26      6.26 o 
  -3 -10   1      491.41      499.67     15.92 o 
  -2 -10   1      867.00      852.95     30.87 o 
  -1 -10   1      102.65       98.39      5.10 o 
   0 -10   1     1411.62     1377.54     38.57 o 
   1 -10   1      958.97      968.73     63.37 o 
   2 -10   1       86.95       94.53      4.83 o 
   3 -10   1      459.75      464.44     10.72 o 
   4 -10   1       26.08       36.06      4.44 o 
   5 -10   1      387.65      366.13     14.77 o 
   6 -10   1        7.81        6.84      3.84 o 
  -6  -9   1       87.44       98.92      6.81 o 
  -5  -9   1      529.66      583.40     18.23 o 
  -4  -9   1      634.50      611.61     18.74 o 
  -3  -9   1      432.99      372.57     12.27 o 
  -2  -9   1     3322.88     3243.09     87.65 o 
  -1  -9   1     1559.79     1415.70     39.44 o 
   0  -9   1        2.15        4.83      2.12 o 
   1  -9   1      352.93      334.16     10.76 o 
   2  -9   1        0.91       -0.42      1.41 o 
   3  -9   1       11.41       12.79      1.92 o 
   4  -9   1      197.73      191.92     12.99 o 
   5  -9   1      201.61      192.55      9.18 o 
   6  -9   1      434.49      393.98     15.69 o 
  -6  -8   1      441.56      445.10     12.63 o 
  -5  -8   1      411.69      409.15     17.42 o 
  -4  -8   1     1767.71     1710.55     47.39 o 
  -3  -8   1     1829.77     1722.17     47.56 o 
  -2  -8   1      330.05      319.88     19.33 o 
  -1  -8   1      291.94      287.39      9.53 o 
   0  -8   1       44.52       48.06      4.36 o 
   1  -8   1      503.89      515.99     12.70 o 
   2  -8   1      512.87      497.57     14.75 o 
   3  -8   1      166.30      155.07      4.47 o 
   4  -8   1      967.70      910.83     30.63 o 
   5  -8   1      318.38      352.71     13.85 o 
   6  -8   1      142.80      136.59      7.64 o 
   7  -8   1      151.73      154.37     14.44 o 
  -7  -7   1      300.79      258.17     17.74 o 
  -6  -7   1      533.93      582.38     19.19 o 
  -5  -7   1     1576.63     1500.76     46.67 o 
  -4  -7   1      204.83      218.18      7.93 o 
  -3  -7   1        5.50        6.90      2.03 o 
  -2  -7   1      530.13      500.71     14.96 o 
  -1  -7   1      704.45      708.95     20.33 o 
   0  -7   1      771.36      721.98     17.06 o 
   1  -7   1      138.15      114.44      3.70 o 
   2  -7   1     2838.57     2790.69     64.35 o 
   3  -7   1      553.97      587.38     12.93 o 
   4  -7   1      122.12      120.42      6.17 o 
   5  -7   1     1019.74     1067.48     95.22 o 
   6  -7   1       18.74       19.43      3.73 o 
   7  -7   1       69.14       71.08      6.03 o 
  -7  -6   1     1376.90     1279.87     62.81 o 
  -6  -6   1      141.40      142.59      5.49 o 
  -5  -6   1      543.42      572.32     14.83 o 
  -4  -6   1      273.41      254.03      8.56 o 
  -3  -6   1       73.17       58.98      3.34 o 
  -2  -6   1      548.17      489.22     14.42 o 
  -1  -6   1       20.71       23.01      2.77 o 
   0  -6   1      381.64      305.32      7.68 o 
   1  -6   1     1517.56     1535.05     61.19 o 
   2  -6   1      689.99      666.37     16.18 o 
   3  -6   1     1969.55     2019.13     45.78 o 
   4  -6   1       11.53       11.90      1.67 o 
   5  -6   1      602.96      560.93     19.75 o 
   6  -6   1      292.13      269.46     11.22 o 
   7  -6   1        2.01        1.54      3.22 o 
  -7  -5   1      392.75      418.19     23.87 o 
  -6  -5   1      122.86      137.52      8.39 o 
  -5  -5   1        8.86        6.93      1.83 o 
  -3  -5   1      177.77      177.86      6.18 o 
  -2  -5   1     1145.19     1113.92     30.57 o 
  -1  -5   1     2033.00     2240.32    162.42 o 
   0  -5   1     1491.66     1475.23     33.57 o 
   1  -5   1     1825.01     1731.66     46.65 o 
   2  -5   1      179.93      184.85      5.10 o 
   3  -5   1      332.96      298.62      6.75 o 
   4  -5   1      763.22      766.46     19.00 o 
   5  -5   1        8.84        3.15      2.36 o 
   6  -5   1      381.69      366.76     14.09 o 
   7  -5   1      113.65      113.33     10.67 o 
   8  -5   1      293.73      294.64     13.03 o 
  -8  -4   1       47.05       42.30      7.58 o 
  -7  -4   1       38.96       39.36      6.96 o 
  -6  -4   1      358.12      301.01     17.69 o 
  -5  -4   1      112.73      122.62      4.32 o 
  -4  -4   1      979.93      938.34     22.35 o 
  -3  -4   1     1012.61      610.31     23.44 o 
  -2  -4   1      448.75      403.10     20.84 o 
  -1  -4   1     6102.12     6051.72    161.32 o 
   0  -4   1     2699.10     2769.32     73.84 o 
   1  -4   1       16.98       20.24      2.59 o 
   2  -4   1     3039.42     3034.35     61.47 o 
   3  -4   1       52.86       33.44      1.95 o 
   4  -4   1       30.56       29.44      1.76 o 
   5  -4   1      276.30      317.51     46.59 o 
   6  -4   1      266.83      294.41     11.76 o 
   7  -4   1      669.42      627.14     22.50 o 
   8  -4   1      634.76      565.74     26.15 o 
  -8  -3   1      475.11      431.37     24.61 o 
  -7  -3   1       96.59       80.67      8.28 o 
  -6  -3   1      220.03      177.42     11.94 o 
  -5  -3   1      442.61      493.69     12.85 o 
  -4  -3   1      293.21      114.28      6.18 o 
  -3  -3   1     1314.45     1320.04     35.70 o 
  -2  -3   1     1817.00     1777.02     47.55 o 
  -1  -3   1      426.47      420.90     11.79 o 
   0  -3   1     1854.73     1795.09     48.00 o 
   1  -3   1       17.22       31.44      1.46 o 
   2  -3   1      853.22      802.57     16.57 o 
   3  -3   1      776.41      728.35     20.87 o 
   4  -3   1       78.53       83.12      4.47 o 
   5  -3   1     2389.55     2513.02     79.79 o 
   6  -3   1      674.43      696.69     47.19 o 
   7  -3   1      248.75      261.31     29.27 o 
   8  -3   1      136.00       97.73      6.96 o 
  -8  -2   1        1.06       -0.17      4.76 o 
  -7  -2   1      705.22      742.07     37.46 o 
  -6  -2   1      264.70      298.16     17.02 o 
  -5  -2   1      649.50      701.29     28.01 o 
  -4  -2   1      988.64     1340.37     52.04 o 
  -3  -2   1      567.00      676.41     16.07 o 
  -2  -2   1        6.36        7.79      1.41 o 
  -1  -2   1      451.22      494.05     13.73 o 
   0  -2   1     2194.15     2173.79     57.82 o 
   1  -2   1     2325.92     2253.37     45.78 o 
   2  -2   1      275.58      235.67      6.40 o 
   3  -2   1    12805.94    13064.91    409.86 o 
   4  -2   1      677.94      851.89     27.98 o 
   5  -2   1      876.04     1010.47    120.16 o 
   6  -2   1       75.39       78.43      5.33 o 
   7  -2   1        2.85        0.83      3.05 o 
   8  -2   1      154.35      157.14      8.69 o 
  -8  -1   1      109.44      118.29     10.24 o 
  -7  -1   1      394.60      412.26     22.62 o 
  -6  -1   1      148.01      170.96     11.23 o 
  -4  -1   1     1088.64     1140.50     34.59 o 
  -3  -1   1       96.19      107.64      4.13 o 
  -2  -1   1     1467.19     1563.10     35.90 o 
  -1  -1   1     6609.43     6216.57    183.54 o 
   0  -1   1     1264.53     1212.31     32.42 o 
   1  -1   1     6256.18     5551.50    116.21 o 
   2  -1   1      363.59      483.65     15.78 o 
   3  -1   1      911.26     1044.99     48.39 o 
   4  -1   1      396.04      483.38     16.57 o 
   5  -1   1       93.65      104.87      5.51 o 
   6  -1   1     1448.94     1500.47     48.97 o 
   7  -1   1       99.19       96.01      6.28 o 
   8  -1   1      171.09      199.67     14.04 o 
  -8   0   1       40.15       36.46      6.64 o 
  -7   0   1       31.43      103.29      8.79 o 
  -6   0   1      937.40      948.53     45.78 o 
  -5   0   1        1.32        2.08      1.28 o 
  -4   0   1     1808.30     1924.93     47.55 o 
  -3   0   1     4424.02     4659.50    113.29 o 
  -2   0   1       58.48       56.45      2.20 o 
  -1   0   1     6255.51     5889.30    257.57 o 
   0   0   1     1660.80     1205.77    105.44 o 
   1   0   1     2091.84     2231.29     69.69 o 
   2   0   1     2747.29     2871.81     58.48 o 
   3   0   1       64.00       65.62      2.33 o 
   4   0   1      953.52      983.55     24.72 o 
   5   0   1        4.74        4.50      2.24 o 
   6   0   1      130.90      176.16     32.16 o 
   7   0   1      642.05      620.96     31.94 o 
   8   0   1      119.42      137.56     11.27 o 
  -8   1   1      133.28      135.65     10.93 o 
  -7   1   1      129.24      120.41      9.57 o 
  -6   1   1      906.99      942.92     32.47 o 
  -5   1   1      667.17      687.64     17.81 o 
  -4   1   1       85.24       88.37      6.29 o 
  -3   1   1     6059.58     6494.71    202.98 o 
  -2   1   1      511.33      565.41     14.97 o 
  -1   1   1     2343.58     2544.95     79.76 o 
   0   1   1      187.47      211.79      6.73 o 
   1   1   1      121.05      119.75      3.96 o 
   2   1   1      215.14      196.49      4.38 o 
   3   1   1     2216.16     2295.68     46.61 o 
   4   1   1      425.46      484.56     19.37 o 
   5   1   1      590.35      570.71     28.55 o 
   6   1   1      269.35      269.53     15.78 o 
   7   1   1      902.73      763.41     38.45 o 
   8   1   1      114.88       94.96      9.28 o 
  -8   2   1       88.46       86.93      8.70 o 
  -7   2   1      297.23      311.05     12.68 o 
  -6   2   1       98.35       93.79      5.67 o 
  -5   2   1     1711.82     1833.93     67.64 o 
  -4   2   1      280.64      451.61     19.60 o 
  -3   2   1     3316.29     4078.41    183.97 o 
  -2   2   1       81.33       87.50     11.27 o 
  -1   2   1       43.16       47.27      2.15 o 
   0   2   1       19.10       18.21      0.87 o 
   1   2   1     2022.46     1785.71     52.46 o 
   2   2   1      168.30      189.17      4.90 o 
   3   2   1     1412.38     1462.61    101.44 o 
   4   2   1     1320.91     1487.57     34.45 o 
   5   2   1     1059.29     1074.33     25.30 o 
   6   2   1      833.52      848.06     41.65 o 
   7   2   1        0.37        2.98      4.36 o 
   8   2   1      395.31      353.35     21.00 o 
  -8   3   1       12.29        9.49      3.99 o 
  -7   3   1      572.60      562.40     22.50 o 
  -6   3   1      497.74      598.06     54.71 o 
  -5   3   1      424.92      605.05     28.71 o 
  -4   3   1      119.10      100.42      4.81 o 
  -3   3   1     1773.73     1801.75     56.85 o 
  -2   3   1      209.62      224.65      6.95 o 
  -1   3   1        8.01       14.40      0.88 o 
   0   3   1     2763.22     2824.74     69.87 o 
   1   3   1     2124.30     2116.34     48.54 o 
   2   3   1      276.24      161.43      6.91 o 
   3   3   1     1585.73     1622.60     37.66 o 
   4   3   1     4804.32     4939.03    146.71 o 
   5   3   1       31.56       39.71      4.18 o 
   6   3   1      631.75      557.69     28.88 o 
   7   3   1      561.26      554.13     29.38 o 
   8   3   1       59.47       49.51      8.08 o 
  -8   4   1      260.75      267.74     16.70 o 
  -7   4   1      118.26      162.46     11.77 o 
  -6   4   1      542.29      509.86     18.20 o 
  -5   4   1      509.20      523.38     18.16 o 
  -4   4   1       30.75       27.98      2.70 o 
  -3   4   1      121.99       85.03      3.38 o 
  -2   4   1        8.51       17.14      1.44 o 
  -1   4   1      417.10      325.49      8.53 o 
   0   4   1     5636.28     5749.23    138.45 o 
   1   4   1     2497.38     2294.42     82.39 o 
   2   4   1     9187.68     9213.33    209.95 o 
   3   4   1        5.43        8.85      4.42 o 
   4   4   1     1108.57     1142.33     26.99 o 
   5   4   1      544.78      588.48     14.67 o 
   6   4   1       10.51       12.76      4.89 o 
   7   4   1      306.50      298.73     18.27 o 
   8   4   1      131.35      166.68     13.09 o 
  -8   5   1      177.61      185.76      9.59 o 
  -7   5   1      110.71      121.48      7.01 o 
  -6   5   1      103.46       81.87      7.63 o 
  -5   5   1      247.21      226.45     10.19 o 
  -4   5   1        7.98        7.30      1.96 o 
  -3   5   1      943.20      839.32     22.45 o 
  -2   5   1     3812.05     3888.24     99.38 o 
  -1   5   1      379.17      414.96     17.52 o 
   0   5   1     6447.23     6673.20    133.58 o 
   1   5   1      675.60      664.80     13.89 o 
   2   5   1      116.95      109.56      4.31 o 
   3   5   1     1055.35     1059.77     32.04 o 
   4   5   1        1.28        0.47      1.47 o 
   5   5   1      695.98      736.14     18.22 o 
   6   5   1       25.97       44.83      6.88 o 
   7   5   1       51.58       66.17      8.20 o 
  -7   6   1       70.44       64.71      5.48 o 
  -6   6   1       97.92       99.06      5.92 o 
  -5   6   1      549.37      522.54     18.38 o 
  -4   6   1     1231.31     1257.74     40.70 o 
  -3   6   1       94.27      142.91      8.87 o 
  -2   6   1     6318.21     6526.08    137.80 o 
  -1   6   1      141.27      105.62      3.07 o 
   0   6   1      506.89      540.46     18.34 o 
   1   6   1     2817.13     2762.33     55.43 o 
   2   6   1        8.93        7.71      2.35 o 
   3   6   1      738.73      769.54     18.62 o 
   4   6   1      419.14      400.84     10.49 o 
   5   6   1       17.72       18.93      2.37 o 
   6   6   1      121.13      133.13     11.06 o 
   7   6   1       19.75       12.10      6.10 o 
  -7   7   1        9.41       10.43      4.74 o 
  -6   7   1      508.34      469.22     17.29 o 
  -5   7   1       76.78       80.66      5.15 o 
  -4   7   1     1206.48     1292.30     31.69 o 
  -3   7   1      524.14      480.01     10.97 o 
  -2   7   1      919.36     1095.43     29.48 o 
  -1   7   1     1774.58     1733.58     35.30 o 
   0   7   1        3.50       10.67      1.17 o 
   1   7   1     1776.63     1839.81     37.26 o 
   2   7   1      765.96      769.64     18.71 o 
   3   7   1       27.82       23.93      5.10 o 
   4   7   1      623.44      632.65     18.74 o 
   5   7   1      147.82      124.04      5.04 o 
   6   7   1      132.49      147.50     12.10 o 
   7   7   1       86.75       85.14      9.81 o 
  -7   8   1       17.43       23.03      4.47 o 
  -6   8   1      793.66      774.29     26.96 o 
  -5   8   1      365.72      353.98     13.60 o 
  -4   8   1      636.67      604.70     13.81 o 
  -3   8   1      175.02      166.62      4.79 o 
  -2   8   1      437.01      451.27     10.18 o 
  -1   8   1      691.07      699.90     15.01 o 
   0   8   1      424.97      400.35      9.03 o 
   1   8   1        3.69        4.15      1.95 o 
   2   8   1     1208.83     1248.46     34.88 o 
   3   8   1       13.33       11.15      2.46 o 
   4   8   1      209.05      246.88      8.90 o 
   5   8   1      354.89      328.15     12.74 o 
   6   8   1       91.17       97.32     10.69 o 
  -6   9   1      117.60      118.96      5.83 o 
  -5   9   1      557.28      619.32     24.99 o 
  -4   9   1      247.15      260.23      6.95 o 
  -3   9   1      508.66      512.77     13.43 o 
  -2   9   1      746.37      740.36     16.01 o 
  -1   9   1       75.90       72.89      2.82 o 
   0   9   1      414.41      463.46     14.32 o 
   1   9   1      266.05      292.80     10.48 o 
   2   9   1      283.04      300.57     19.09 o 
   3   9   1      581.50      555.19     28.47 o 
   4   9   1       26.97       32.00      3.71 o 
   5   9   1      658.55      649.97     17.27 o 
   6   9   1        4.59        7.21      6.38 o 
  -6  10   1       16.46       22.58      5.92 o 
  -5  10   1      172.41      170.01      6.91 o 
  -4  10   1      639.22      663.46     22.51 o 
  -3  10   1      105.56      109.17      4.52 o 
  -2  10   1      630.89      636.24     15.84 o 
  -1  10   1     1057.43     1050.72     29.85 o 
   0  10   1      134.37      152.49      6.47 o 
   1  10   1      622.59      616.88     18.70 o 
   2  10   1      108.09      105.62      5.47 o 
   3  10   1      290.25      288.41     10.42 o 
   4  10   1        1.92        5.24      3.02 o 
   5  10   1        4.42        7.36      2.90 o 
  -5  11   1       12.81       15.74      5.51 o 
  -4  11   1      497.59      492.37     17.64 o 
  -3  11   1      517.68      513.80     16.65 o 
  -2  11   1       54.38       54.14      4.11 o 
  -1  11   1      905.83      888.67     25.96 o 
   0  11   1       38.71       70.16      9.60 o 
   1  11   1      188.78      192.28      7.81 o 
   2  11   1       63.76       67.56      4.74 o 
   3  11   1       43.51       54.90      4.68 o 
   4  11   1      219.90      236.85      9.54 o 
  -3  12   1      197.70      202.52     10.97 o 
  -2  12   1       78.92      130.52      9.97 o 
  -1  12   1       79.79       79.96      5.05 o 
   0  12   1      159.97      159.54      7.15 o 
   1  12   1      161.72      157.28      7.17 o 
   2  12   1      649.61      654.25     20.44 o 
   3  12   1       95.90      106.91      6.27 o 
  -2  13   1       54.47       63.10      4.86 o 
  -1  13   1       58.47       56.44      4.77 o 
   0  13   1      198.76      208.12      8.71 o 
   1  13   1       46.50       57.03      4.82 o 
   2  13   1       86.51      122.60      6.79 o 
  -2 -13   2      111.95      138.06     15.33 o 
  -1 -13   2       58.07       51.63      4.81 o 
   0 -13   2       30.35       34.25      4.02 o 
   1 -13   2       67.64       69.74      5.15 o 
   2 -13   2       26.81       38.34      4.10 o 
   3 -13   2       17.73       15.74      5.97 o 
  -3 -12   2       32.50       35.39      4.33 o 
  -2 -12   2      213.09      203.65      8.58 o 
  -1 -12   2      128.75      120.49      6.20 o 
   0 -12   2      226.39      212.76      8.56 o 
   1 -12   2       82.39       84.65      5.21 o 
   2 -12   2        0.38      195.07     11.69 o 
   3 -12   2      314.26      287.84     17.44 o 
   4 -12   2        1.35       22.05      6.13 o 
  -4 -11   2       18.33       18.42      3.69 o 
  -3 -11   2       31.63       36.30      4.03 o 
  -2 -11   2      105.27      106.77      5.70 o 
  -1 -11   2      183.34      180.99      8.01 o 
   0 -11   2      111.63      122.23      7.96 o 
   1 -11   2     1026.93      988.33     28.45 o 
   2 -11   2       46.94       48.76      4.00 o 
   3 -11   2      449.49      501.46     20.18 o 
   4 -11   2       16.33       16.37      5.43 o 
   5 -11   2       27.02       22.34      4.65 o 
  -5 -10   2       87.39       93.28      6.00 o 
  -4 -10   2        2.62        3.79      2.78 o 
  -3 -10   2      408.55      376.02     12.63 o 
  -2 -10   2       52.38       57.11      8.45 o 
  -1 -10   2      319.98      404.40     13.14 o 
   0 -10   2       40.72       49.84      3.86 o 
   1 -10   2      956.67     1153.15     32.47 o 
   2 -10   2       97.90      103.67      5.13 o 
   3 -10   2        3.90        4.26      1.93 o 
   4 -10   2      350.77      338.25     13.69 o 
   5 -10   2      262.68      256.15     11.51 o 
   6 -10   2       27.73       29.18      4.92 o 
  -6  -9   2        7.65        7.23      2.84 o 
  -5  -9   2      572.71      571.14     17.93 o 
  -4  -9   2      327.86      327.14     11.34 o 
  -3  -9   2      117.18      174.71     24.14 o 
  -2  -9   2      243.88      257.10      9.13 o 
  -1  -9   2      851.98      801.71     23.24 o 
   0  -9   2      254.60      257.05     13.82 o 
   1  -9   2       31.18       31.24      2.84 o 
   2  -9   2      324.67      296.51      9.75 o 
   3  -9   2      490.70      472.99     10.96 o 
   4  -9   2       46.65       62.55      5.02 o 
   5  -9   2      597.41      675.44     36.53 o 
   6  -9   2      147.14      140.86      8.12 o 
  -6  -8   2      194.91      187.89     12.70 o 
  -5  -8   2      154.63      140.94     13.01 o 
  -4  -8   2      146.81      174.92      7.04 o 
  -3  -8   2      294.10      299.64     17.18 o 
  -2  -8   2       46.22      272.55     12.71 o 
  -1  -8   2      146.71      138.95      5.59 o 
   0  -8   2        3.43        8.89      3.75 o 
   1  -8   2      804.81      794.82     18.87 o 
   2  -8   2       83.00       78.78      3.90 o 
   3  -8   2      130.24      135.00      6.17 o 
   4  -8   2      544.81      546.81     19.55 o 
   5  -8   2      243.40      255.69     10.98 o 
   6  -8   2      272.08      260.78     16.49 o 
   7  -8   2        6.59        3.94      3.86 o 
  -7  -7   2       77.28       66.67      9.62 o 
  -6  -7   2      198.01      204.94      7.07 o 
  -5  -7   2      564.04      521.13     15.95 o 
  -3  -7   2      322.53      311.17     10.12 o 
  -2  -7   2       72.88       81.54      3.94 o 
  -1  -7   2     1417.89     1405.54     38.67 o 
   0  -7   2        2.62        7.27      1.67 o 
   1  -7   2     1684.56     1663.36     45.23 o 
   2  -7   2     1246.39     1383.33     32.66 o 
   3  -7   2      424.00      434.31      9.86 o 
   4  -7   2      511.54      684.52     62.56 o 
   5  -7   2       48.51       55.20      4.61 o 
   6  -7   2       63.63       47.34      4.83 o 
   7  -7   2      109.87      103.18      7.03 o 
  -6  -6   2      213.29      226.85     11.22 o 
  -5  -6   2       34.05       57.94      7.14 o 
  -4  -6   2       67.85       78.46      5.43 o 
  -3  -6   2      315.61      283.37      9.15 o 
  -2  -6   2       13.83       18.23      1.96 o 
  -1  -6   2     3599.60     3671.98     98.09 o 
   0  -6   2      860.75      845.49     19.64 o 
   1  -6   2       43.86       31.51      3.35 o 
   2  -6   2     4236.19     4449.54    102.34 o 
   3  -6   2     1176.09     1141.12     23.82 o 
   4  -6   2       20.00       24.16      4.43 o 
   5  -6   2      836.31      778.83     26.56 o 
   6  -6   2       10.33       12.78      3.35 o 
   7  -6   2        6.42        6.32      3.48 o 
  -7  -5   2       23.71       32.53      6.91 o 
  -6  -5   2      119.73      141.03      8.53 o 
  -5  -5   2      341.32      350.15      9.54 o 
  -4  -5   2        4.41        7.38      1.73 o 
  -3  -5   2     1591.63     1582.41     43.09 o 
  -2  -5   2     1152.21     1244.79     34.04 o 
  -1  -5   2       44.74       32.98      3.03 o 
   0  -5   2     3849.25     3970.11    105.44 o 
   1  -5   2     1302.43     1222.25     28.67 o 
   2  -5   2       41.51       35.11      2.47 o 
   3  -5   2      396.43      362.90      8.06 o 
   4  -5   2       11.89       11.99      2.49 o 
   5  -5   2       92.63       85.43      5.19 o 
   6  -5   2      214.84      212.10     21.63 o 
   7  -5   2        4.95        4.79      3.32 o 
   8  -5   2      273.22      263.29     12.14 o 
  -7  -4   2      223.86      198.72     13.76 o 
  -6  -4   2       28.55       37.94      3.75 o 
  -5  -4   2      553.97      556.30     14.01 o 
  -4  -4   2     2425.72     2498.42     67.15 o 
  -3  -4   2      914.11      892.41     24.70 o 
  -2  -4   2     4492.93     4667.74    123.79 o 
  -1  -4   2     3615.31     3241.35    130.39 o 
   0  -4   2        1.42        3.68      0.88 o 
   1  -4   2       16.04        7.11      0.92 o 
   2  -4   2        6.59        6.54      0.86 o 
   3  -4   2      313.51      261.63      5.89 o 
   4  -4   2      113.10      117.58      5.64 o 
   5  -4   2       38.92       39.22      6.91 o 
   6  -4   2      667.82      639.54     22.44 o 
   7  -4   2       42.12       32.65      4.46 o 
   8  -4   2       81.82       79.93      8.91 o 
  -8  -3   2      161.41      157.11     12.26 o 
  -7  -3   2      309.17      299.93     17.99 o 
  -6  -3   2      775.64      722.27     36.09 o 
  -5  -3   2      188.51      170.40      6.77 o 
  -4  -3   2     2696.10     2678.05     61.73 o 
  -3  -3   2      990.82      931.71     37.58 o 
  -2  -3   2      564.61      616.90     17.13 o 
  -1  -3   2     1136.40     1026.96     23.53 o 
   0  -3   2     2397.48     2341.25     62.36 o 
   1  -3   2      178.67      149.75      3.93 o 
   2  -3   2     1392.86     1334.32     27.23 o 
   3  -3   2        3.70        4.59      1.53 o 
   4  -3   2      136.43      122.59      5.71 o 
   5  -3   2       11.85       11.73      2.57 o 
   6  -3   2      184.61      183.72     12.06 o 
   7  -3   2        5.08        5.33      3.21 o 
   8  -3   2       42.98       36.44      5.19 o 
  -8  -2   2      190.11      207.21     14.38 o 
  -7  -2   2      131.51      125.71      9.90 o 
  -6  -2   2      418.35      438.49     23.25 o 
  -5  -2   2      978.04      941.12     29.12 o 
  -4  -2   2      196.32      531.30     26.24 o 
  -3  -2   2     1994.66     1922.53     60.39 o 
  -2  -2   2      594.52      565.24     15.62 o 
  -1  -2   2     1852.26     1678.75     33.75 o 
   0  -2   2      258.29      206.32      5.96 o 
   1  -2   2     1946.82     2040.01     41.38 o 
   2  -2   2       29.33       37.21      3.23 o 
   3  -2   2      934.94     1061.30     34.15 o 
   4  -2   2      184.72      393.46     35.99 o 
   5  -2   2      113.20       98.69      7.79 o 
   6  -2   2        4.48        5.48      2.84 o 
   7  -2   2      153.16      159.94      8.25 o 
   8  -2   2      114.08      109.21      7.28 o 
  -8  -1   2      147.32      109.67      9.81 o 
  -7  -1   2     1083.63      971.41     47.53 o 
  -6  -1   2       90.77       94.10      7.79 o 
  -5  -1   2      228.02      279.47     34.81 o 
  -4  -1   2     1736.36     1784.29     53.43 o 
  -3  -1   2      274.92      303.57      9.89 o 
  -2  -1   2      106.95       92.59      3.42 o 
  -1  -1   2     1378.69     1559.06     37.63 o 
   0  -1   2     2202.07     2165.81     69.23 o 
   1  -1   2       51.24       58.20      5.24 o 
   2  -1   2      832.39      852.68     27.31 o 
   4  -1   2       32.85       35.81      3.09 o 
   5  -1   2       76.45       73.23      4.65 o 
   6  -1   2     1110.76     1080.86     36.05 o 
   7  -1   2       19.87       20.74      3.96 o 
   8  -1   2       73.70       58.30      7.91 o 
  -8   0   2       56.20       54.53      7.26 o 
  -7   0   2      316.96      403.76     22.05 o 
  -6   0   2      559.50      591.21     29.76 o 
  -5   0   2       42.13       44.33      2.90 o 
  -4   0   2      678.81      731.68     22.47 o 
  -3   0   2      665.92      763.19     19.47 o 
  -2   0   2      141.90      153.30      5.66 o 
  -1   0   2     1421.83     1426.01     43.58 o 
   0   0   2       69.21      102.63      2.66 o 
   1   0   2       96.65       76.29     11.04 o 
   2   0   2      379.96      368.18     12.31 o 
   3   0   2      768.90      756.24     18.31 o 
   4   0   2      740.28      720.42     23.98 o 
   5   0   2        0.35        0.21      2.01 o 
   6   0   2      366.35      371.12     14.16 o 
   7   0   2      179.29      195.44     13.18 o 
   8   0   2      132.55      123.06     10.73 o 
  -8   1   2      249.78      260.45     16.37 o 
  -7   1   2        1.01        0.21      3.82 o 
  -6   1   2     1661.48     1533.32     71.73 o 
  -5   1   2       12.21       17.18      1.72 o 
  -4   1   2       25.16       15.40      2.15 o 
  -3   1   2     2627.34     2820.27     72.21 o 
  -2   1   2      732.06      798.73     20.87 o 
  -1   1   2      139.36      171.62      4.10 o 
   0   1   2     3115.76     2907.71     73.94 o 
   2   1   2       79.91       91.98      4.95 o 
   3   1   2       73.54       82.72      2.29 o 
   4   1   2      848.35      868.45     18.11 o 
   5   1   2       98.01      109.17      8.20 o 
   6   1   2      310.06      308.43     17.57 o 
   7   1   2      718.92      731.02     37.08 o 
   8   1   2      245.20      227.43     15.33 o 
  -8   2   2      229.07      204.69     13.80 o 
  -7   2   2      132.35      126.16      9.70 o 
  -6   2   2        1.90        2.51      2.56 o 
  -5   2   2     1407.78     1487.29     47.82 o 
  -4   2   2      920.34     1045.53     33.76 o 
  -3   2   2     1849.52     1860.38     48.03 o 
  -2   2   2      295.68      238.16      6.70 o 
  -1   2   2      345.53      284.44      7.58 o 
   0   2   2        6.50        9.20      1.12 o 
   1   2   2       22.44       12.30      1.04 o 
   2   2   2      301.53      245.39      6.21 o 
   3   2   2     3415.30     3609.38     99.79 o 
   4   2   2      675.38      712.03     16.89 o 
   5   2   2     1279.21     1312.28     61.82 o 
   6   2   2      287.18      284.52     16.62 o 
   7   2   2      313.29      311.20     18.48 o 
   8   2   2        3.13        0.17      4.73 o 
  -8   3   2        4.55        4.43      4.81 o 
  -7   3   2      286.63      323.99     12.95 o 
  -6   3   2      463.69      478.25     26.69 o 
  -5   3   2       57.99       67.96      4.28 o 
  -4   3   2       48.24       55.37      4.70 o 
  -3   3   2      100.72       84.06      3.25 o 
  -2   3   2      289.08      292.58      9.23 o 
  -1   3   2      286.38      270.53      7.52 o 
   0   3   2     3408.93     3357.48     80.61 o 
   1   3   2     7194.70     6922.41    203.16 o 
   2   3   2      573.00      629.32     15.13 o 
   3   3   2     1432.90     1537.78     35.79 o 
   4   3   2      167.64       47.02      3.74 o 
   5   3   2       47.91       48.50      3.30 o 
   6   3   2       54.05       47.94      6.29 o 
   7   3   2        1.27        0.62      4.27 o 
   8   3   2      375.09      375.30     22.25 o 
  -8   4   2      292.27      282.35     20.46 o 
  -7   4   2       26.11       34.86      6.26 o 
  -6   4   2      256.65      273.78     10.92 o 
  -5   4   2       62.49       66.15      4.18 o 
  -4   4   2      115.30      105.56      4.91 o 
  -3   4   2       23.61       27.04      1.99 o 
  -2   4   2     1677.83     1759.16     38.73 o 
  -1   4   2     2125.40     2138.67     65.38 o 
   0   4   2      172.58      204.66      5.64 o 
   1   4   2     4737.06     4761.89    114.47 o 
   2   4   2       44.63       60.17      4.04 o 
   3   4   2      617.35      592.60     14.51 o 
   4   4   2      356.43      342.29      8.99 o 
   5   4   2       21.95       16.07      1.88 o 
   6   4   2      282.75      275.77     16.57 o 
   7   4   2      102.37       97.37      9.28 o 
  -8   5   2      229.51      236.71     11.03 o 
  -7   5   2        1.76        5.03      3.12 o 
  -6   5   2      374.65      358.64     13.55 o 
  -5   5   2        5.62        7.59      2.30 o 
  -4   5   2      169.46      183.38      7.36 o 
  -3   5   2     1418.61     1393.99     31.18 o 
  -2   5   2       14.06        9.89      1.44 o 
  -1   5   2     2236.23     2179.15     52.73 o 
   0   5   2      180.48      147.09      4.44 o 
   1   5   2     1054.87     1097.52     36.33 o 
   2   5   2      336.47      286.86     12.40 o 
   3   5   2       24.21       32.57      2.95 o 
   4   5   2      887.14      912.10     22.07 o 
   5   5   2      316.12      320.76      8.90 o 
   6   5   2       17.61       52.28      7.04 o 
   7   5   2      207.05      230.04     15.46 o 
  -7   6   2        9.61        5.01      3.25 o 
  -6   6   2       43.64       40.95      4.13 o 
  -5   6   2     1146.96     1102.86     36.17 o 
  -4   6   2        0.56        4.91      6.01 o 
  -3   6   2     2763.22     2755.30     60.60 o 
  -2   6   2      588.63      523.04     14.11 o 
  -1   6   2      468.49      490.26     12.78 o 
   0   6   2       17.04       11.22      2.21 o 
   1   6   2      683.80      717.84     15.14 o 
   2   6   2       60.64       70.62      2.90 o 
   3   6   2      239.78      225.39      6.45 o 
   4   6   2       39.71       48.15      2.86 o 
   5   6   2      312.98      391.12     10.77 o 
   6   6   2        8.05        8.12      5.05 o 
   7   6   2      269.64      257.01     17.11 o 
  -6   7   2        3.08        5.13      2.90 o 
  -5   7   2     1404.92     1442.77     37.72 o 
  -4   7   2      188.59      182.98      6.35 o 
  -3   7   2      117.94      145.67      7.54 o 
  -2   7   2     1126.39     1094.26     34.64 o 
  -1   7   2      509.59      527.02     13.83 o 
   0   7   2      136.18      146.45      4.00 o 
   1   7   2      723.78      704.19     15.00 o 
   2   7   2      395.23      402.02     10.48 o 
   3   7   2       42.03       42.99      2.59 o 
   4   7   2       33.76       30.73      3.74 o 
   5   7   2      248.43      246.21      7.74 o 
   6   7   2       94.64       89.17      9.62 o 
   7   7   2        4.25        2.28      5.60 o 
  -7   8   2      320.10      325.71     19.19 o 
  -6   8   2      163.82      164.20     11.64 o 
  -5   8   2      134.55      159.52     11.04 o 
  -4   8   2      252.71      237.42      7.84 o 
  -3   8   2       56.30       56.58      3.30 o 
  -2   8   2       53.08       54.32      2.94 o 
  -1   8   2      443.00      437.87      9.92 o 
   0   8   2       82.80       97.51      3.21 o 
   1   8   2      693.58      680.69     14.65 o 
   2   8   2      549.08      538.94     16.30 o 
   3   8   2      225.42      230.36      8.35 o 
   4   8   2      471.94      474.63     12.88 o 
   5   8   2        5.51        4.90      2.42 o 
   6   8   2      137.74      121.69     11.77 o 
  -6   9   2       93.88      101.34      9.16 o 
  -5   9   2      134.68      139.10     10.19 o 
  -4   9   2      116.80      116.27      4.65 o 
  -3   9   2       96.73      100.71      3.70 o 
  -2   9   2        0.52        0.72      1.69 o 
  -1   9   2      878.24      792.53     17.07 o 
   0   9   2       52.08       57.44      2.58 o 
   1   9   2       37.81       34.69      4.43 o 
   2   9   2      758.39      775.53     47.01 o 
   3   9   2        4.08       40.56      5.38 o 
   4   9   2      139.00      134.47      7.39 o 
   5   9   2      283.52      306.02     12.52 o 
   6   9   2       50.17       50.17      8.99 o 
  -5  10   2      467.34      498.57     25.52 o 
  -4  10   2      132.03      139.08      6.22 o 
  -3  10   2      616.73      606.63     15.77 o 
  -2  10   2      178.83      187.19      6.20 o 
  -1  10   2        7.95       65.14      5.80 o 
   0  10   2      145.86      165.67      6.84 o 
   1  10   2       20.43       30.29      3.63 o 
   2  10   2      232.68      247.83     36.19 o 
   3  10   2      242.46      241.52      9.18 o 
   4  10   2       88.10       76.21      5.05 o 
   5  10   2      222.49      226.73      8.06 o 
  -5  11   2      138.00      152.02     11.32 o 
  -4  11   2      150.54      140.33      9.90 o 
  -3  11   2       68.94       76.61      6.46 o 
  -2  11   2      145.70      138.63      8.53 o 
  -1  11   2      501.35      473.90     15.09 o 
   0  11   2      311.81      431.98     54.41 o 
   1  11   2      199.76      209.93      8.31 o 
   2  11   2        4.40        6.12      2.84 o 
   3  11   2      139.73      167.19      8.91 o 
   4  11   2       24.46       30.07      5.88 o 
  -3  12   2      123.25      112.45      8.25 o 
  -2  12   2      141.62      189.77     10.73 o 
  -1  12   2      234.00      253.73     10.05 o 
   0  12   2       15.14       15.57      3.36 o 
   1  12   2      136.28      154.00      7.21 o 
   2  12   2      198.96      183.20      8.03 o 
   3  12   2        4.72        9.98      3.34 o 
  -2  13   2        0.55        1.61      4.39 o 
  -1  13   2      213.75      210.33      8.78 o 
   0  13   2       89.53       83.48      7.17 o 
   1  13   2       37.22       39.34      4.74 o 
  -2 -13   3       14.28       38.31     11.62 o 
  -1 -13   3        9.68       10.16      3.22 o 
   0 -13   3       10.36       18.76      3.66 o 
   1 -13   3      179.46      172.19      7.79 o 
   2 -13   3      158.46      151.26      7.15 o 
   3 -13   3        6.53       13.42      5.84 o 
  -3 -12   3       61.49       60.39      9.88 o 
  -2 -12   3       64.44       50.07      4.67 o 
  -1 -12   3       85.65       97.48      5.73 o 
   0 -12   3      385.91      345.27     11.93 o 
   1 -12   3        4.28        9.33      2.93 o 
   2 -12   3      309.91      322.57     11.27 o 
   3 -12   3       52.13       60.83      7.79 o 
   4 -12   3      189.86      177.58     13.22 o 
  -4 -11   3      130.13       98.22      5.96 o 
  -3 -11   3       70.18       66.06      4.78 o 
  -2 -11   3      408.53      371.81     12.74 o 
  -1 -11   3      120.59      123.07      6.03 o 
   0 -11   3      260.61      244.26      9.07 o 
   1 -11   3      408.32      458.80     14.64 o 
   2 -11   3      123.71      125.60      5.81 o 
   4 -11   3       43.96       48.56      7.41 o 
   5 -11   3        6.06        6.06      3.98 o 
  -5 -10   3       92.93       99.32      5.93 o 
  -4 -10   3       63.43       60.53      4.79 o 
  -3 -10   3       41.81       45.74      4.00 o 
  -2 -10   3      318.55      298.26     12.00 o 
  -1 -10   3      240.72      346.69     11.57 o 
   0 -10   3       62.67       68.82      5.94 o 
   1 -10   3      295.08      434.79     34.72 o 
   2 -10   3      140.24      139.50      5.96 o 
   3 -10   3      184.98      196.72      6.38 o 
   4 -10   3      777.88      768.06     27.07 o 
   5 -10   3       14.13       14.65      4.05 o 
  -6  -9   3       64.70       70.37      4.62 o 
  -5  -9   3      131.73      146.81      7.09 o 
  -4  -9   3       50.21       51.36      4.16 o 
  -3  -9   3      562.00      648.74     19.59 o 
  -2  -9   3      395.86      370.10     12.09 o 
  -1  -9   3      165.33      169.68      7.54 o 
   0  -9   3       42.90       65.83     11.94 o 
   1  -9   3       69.71       68.77      3.89 o 
   2  -9   3      886.80      885.12     25.17 o 
   3  -9   3      210.51      204.23      5.69 o 
   4  -9   3      470.88      469.58     17.54 o 
   5  -9   3       36.51       57.81     10.96 o 
   6  -9   3       79.92       81.65      6.46 o 
  -6  -8   3        1.00       -0.50      2.17 o 
  -5  -8   3      456.51      514.06     16.16 o 
  -4  -8   3       38.75       28.42      4.43 o 
  -3  -8   3       66.87       57.78      3.84 o 
  -2  -8   3      383.27      435.61     43.88 o 
  -1  -8   3       81.53       88.25      4.34 o 
   0  -8   3      772.74      728.33     20.97 o 
   1  -8   3      111.32      112.48      6.76 o 
   2  -8   3     1469.55     1484.14     46.59 o 
   3  -8   3        8.37       10.43      1.56 o 
   4  -8   3       47.70       62.44      6.91 o 
   5  -8   3      747.03      756.97     26.60 o 
   6  -8   3        0.70        5.70      4.81 o 
   7  -8   3      173.97      163.40      9.18 o 
  -7  -7   3      135.41      162.42     13.63 o 
  -6  -7   3       17.94       28.56      4.42 o 
  -5  -7   3       65.80       66.68      4.38 o 
  -4  -7   3       30.37      150.90      8.57 o 
  -3  -7   3       70.19       77.26      4.11 o 
  -2  -7   3      867.77      835.94     23.80 o 
  -1  -7   3      128.69      131.92      5.26 o 
   0  -7   3      334.29      305.29      9.56 o 
   1  -7   3      616.31      592.00     17.07 o 
   3  -7   3      665.93      635.04     13.85 o 
   4  -7   3        6.58       40.60      5.47 o 
   5  -7   3      659.36      719.17    102.55 o 
   6  -7   3       11.67       13.62      3.67 o 
   7  -7   3       11.65       12.42      4.02 o 
  -7  -6   3       21.81       26.64      7.00 o 
  -6  -6   3       24.66       31.01     10.86 o 
  -5  -6   3        1.43        2.89      2.03 o 
  -4  -6   3     1262.30     1235.09     34.36 o 
  -3  -6   3      198.47      212.25      7.32 o 
  -2  -6   3      609.71      627.57     18.05 o 
  -1  -6   3     2970.42     3013.27     80.78 o 
   0  -6   3      207.43      164.78      5.68 o 
   1  -6   3      643.82      583.43     16.54 o 
   2  -6   3      153.24      148.87      5.13 o 
   3  -6   3      687.47      688.42     17.35 o 
   4  -6   3        4.84        5.70      2.42 o 
   5  -6   3       15.07       19.56      3.33 o 
   6  -6   3      572.99      535.88     19.69 o 
   7  -6   3       10.42       11.64      3.84 o 
  -7  -5   3       13.24       28.76      6.64 o 
  -6  -5   3      139.54      141.28      6.80 o 
  -5  -5   3      572.89      551.21     17.29 o 
  -4  -5   3      342.38      349.72     10.85 o 
  -3  -5   3     1641.68     1596.50     36.48 o 
  -2  -5   3      246.39      232.88      7.47 o 
  -1  -5   3     1251.32     1197.69     32.72 o 
   0  -5   3       36.38       43.99      3.63 o 
   1  -5   3      319.23      298.73     14.90 o 
   2  -5   3      246.60      210.50      5.08 o 
   3  -5   3       57.80       53.48      2.00 o 
   4  -5   3      530.13      551.03     19.18 o 
   5  -5   3      329.70      308.69     12.06 o 
   6  -5   3       22.04       21.46      5.18 o 
   7  -5   3      152.12      148.30     12.74 o 
  -8  -4   3      257.94      281.25     18.11 o 
  -7  -4   3      265.23      262.60     16.53 o 
  -6  -4   3       92.25       91.26      5.86 o 
  -5  -4   3      475.89      506.12     28.88 o 
  -4  -4   3      307.71      179.04      8.45 o 
  -3  -4   3      128.72      126.06      3.79 o 
  -2  -4   3      131.47       85.88      2.69 o 
  -1  -4   3     2044.80     1770.11     64.92 o 
   0  -4   3      149.93      112.81      3.89 o 
   1  -4   3      331.00      341.06      8.48 o 
   2  -4   3     1441.06     1414.51     29.05 o 
   3  -4   3       94.61       83.46      2.34 o 
   4  -4   3        2.98        0.68      1.82 o 
   5  -4   3      277.60      297.08     13.66 o 
   6  -4   3      295.79      284.80     11.67 o 
   7  -4   3      345.22      317.74     13.14 o 
   8  -4   3      172.40      160.32      8.97 o 
  -8  -3   3        8.07       12.60      5.63 o 
  -7  -3   3      606.42      616.15     32.03 o 
  -6  -3   3      479.29      466.60     15.71 o 
  -5  -3   3      458.04      426.74     14.32 o 
  -4  -3   3      932.07      901.45     30.43 o 
  -3  -3   3      666.53      681.27     21.02 o 
  -2  -3   3      294.93      411.58     16.93 o 
  -1  -3   3        9.39       20.55      0.89 o 
   0  -3   3       62.41       60.83      2.34 o 
   1  -3   3      145.02      118.56      3.31 o 
   2  -3   3      290.97      261.34      5.78 o 
   3  -3   3     2376.91     2433.20     59.97 o 
   4  -3   3      216.12      204.76      8.26 o 
   5  -3   3     1357.36     1378.14     44.87 o 
   6  -3   3      554.26      515.62     18.68 o 
   7  -3   3        0.25        1.69      3.12 o 
   8  -3   3       69.29       61.71      5.88 o 
  -8  -2   3      288.59      259.16     16.57 o 
  -7  -2   3      451.52      413.76     22.71 o 
  -6  -2   3      288.66      309.76     24.78 o 
  -5  -2   3      233.65      250.79     11.64 o 
  -4  -2   3       20.32      186.03     10.93 o 
  -3  -2   3        7.24        6.19      1.55 o 
  -2  -2   3      252.21      281.64      7.37 o 
  -1  -2   3      926.07      914.49     22.26 o 
   0  -2   3     1120.68     1177.71     34.89 o 
   1  -2   3      133.99      149.34      5.59 o 
   2  -2   3     1438.83     1447.82     35.76 o 
   3  -2   3      914.60     1017.10     32.86 o 
   4  -2   3      989.00     1018.76     33.32 o 
   5  -2   3      118.95      114.44      5.92 o 
   6  -2   3      553.97      520.15     18.86 o 
   7  -2   3      138.10      142.99      7.75 o 
   8  -2   3        0.32       -0.14      3.63 o 
  -8  -1   3       52.46       48.39      7.21 o 
  -6  -1   3       70.07       85.39      7.38 o 
  -5  -1   3        3.20       12.88      3.89 o 
  -4  -1   3       88.04       89.33      5.18 o 
  -3  -1   3     1716.91     1700.54     42.30 o 
  -2  -1   3     1502.44     1557.56     37.77 o 
  -1  -1   3     2760.92     2604.01     79.10 o 
   0  -1   3     3822.51     3904.90    124.64 o 
   2  -1   3     1860.16     1862.21     58.65 o 
   3  -1   3      318.19      298.64     10.67 o 
   4  -1   3       93.44       92.34     12.58 o 
   5  -1   3       29.17       34.92      3.56 o 
   6  -1   3        3.16        2.73      2.66 o 
   7  -1   3       99.27       90.10      6.24 o 
   8  -1   3       45.96       52.28      7.79 o 
  -8   0   3       39.21       30.12      6.18 o 
  -7   0   3       85.02      104.86      8.79 o 
  -6   0   3       95.99      126.41      9.08 o 
  -5   0   3       66.54       61.95      3.43 o 
  -4   0   3       21.69       34.80      3.35 o 
  -3   0   3     1097.32     1157.03     37.46 o 
  -2   0   3     1907.09     2160.95     54.72 o 
  -1   0   3      544.08      565.34     17.84 o 
   0   0   3    12432.94    12510.59    273.42 o 
   1   0   3      103.57      244.16     30.56 o 
   2   0   3      206.02      153.80      8.33 o 
   3   0   3      644.13      633.19     17.04 o 
   4   0   3        0.34        1.78      1.77 o 
   5   0   3       13.69       19.22      2.93 o 
   6   0   3      560.62      619.52     65.51 o 
   7   0   3      233.14      219.10     14.34 o 
   8   0   3       28.91       23.33      6.38 o 
  -8   1   3       14.66       15.83      5.43 o 
  -7   1   3      197.47      175.39     11.72 o 
  -6   1   3      401.80      415.33     21.67 o 
  -5   1   3      177.03      184.43      6.81 o 
  -4   1   3      462.78      538.56     18.47 o 
  -3   1   3       20.20       16.83      2.69 o 
  -2   1   3      578.54      665.06     17.43 o 
  -1   1   3      902.89     1082.84     27.80 o 
   0   1   3       15.15        9.32      1.04 o 
   1   1   3      801.09      740.27     19.26 o 
   2   1   3      231.77      254.39     11.58 o 
   3   1   3      819.57      820.12     19.91 o 
   4   1   3     1066.45     1141.96     31.51 o 
   5   1   3      183.81      177.97      7.89 o 
   6   1   3      103.11      104.08      8.62 o 
   7   1   3       66.11       59.09      7.17 o 
   8   1   3        5.30        7.09      5.47 o 
  -8   2   3       85.77      105.95      9.36 o 
  -7   2   3       34.35       39.78      6.05 o 
  -6   2   3      532.29      575.96     28.84 o 
  -5   2   3       22.97       19.97      2.71 o 
  -3   2   3      964.25      913.65     20.61 o 
  -2   2   3      712.96      778.27     44.95 o 
  -1   2   3      227.07      196.95      5.24 o 
   0   2   3      222.13      267.69      8.99 o 
   1   2   3      269.16      265.81      9.16 o 
   2   2   3        9.65       22.28      1.71 o 
   3   2   3       31.01       37.61      1.77 o 
   4   2   3      613.40      642.24     15.34 o 
   5   2   3      187.52      192.54     12.02 o 
   6   2   3      210.04      200.37     12.93 o 
   7   2   3      200.82      193.66     13.26 o 
   8   2   3        3.45        7.63      5.55 o 
  -8   3   3       40.86       48.10      7.13 o 
  -7   3   3       11.50        6.72      4.23 o 
  -6   3   3       98.13      102.50      7.88 o 
  -5   3   3      707.20      745.55     24.78 o 
  -4   3   3      157.29      150.41      5.20 o 
  -3   3   3     1303.92     1391.64     78.30 o 
  -2   3   3      894.48      905.13     20.21 o 
  -1   3   3        4.85       18.31      1.76 o 
   0   3   3      949.53      847.80     26.45 o 
   1   3   3      260.55      330.57     15.07 o 
   2   3   3      341.36      262.29      7.30 o 
   3   3   3      185.18      216.27      5.89 o 
   4   3   3      442.18      418.82     10.89 o 
   5   3   3      101.01       79.46      7.17 o 
   6   3   3       20.82       13.80      4.81 o 
   7   3   3      257.65      251.71     16.03 o 
   8   3   3      188.96      171.73     13.26 o 
  -7   4   3      134.59      133.55     20.98 o 
  -6   4   3      141.39      139.03      6.80 o 
  -5   4   3      174.54      224.65     13.57 o 
  -4   4   3        8.01       11.73      1.49 o 
  -3   4   3       14.74       13.20      1.31 o 
  -2   4   3     1162.53     1126.50     25.09 o 
  -1   4   3       64.35       60.87      3.20 o 
   0   4   3      940.60      857.18     26.85 o 
   1   4   3      217.18      197.89      5.62 o 
   2   4   3      139.29      122.69      4.06 o 
   3   4   3       88.52       82.04      5.73 o 
   4   4   3      322.17      330.68      8.75 o 
   5   4   3      110.67      119.28      9.16 o 
   6   4   3      139.70      113.77      9.36 o 
   7   4   3       14.18       20.27      5.72 o 
  -7   5   3       50.45       76.12      5.60 o 
  -6   5   3      176.50      176.33      7.98 o 
  -5   5   3      225.80      207.45      6.94 o 
  -4   5   3      483.19      480.28     11.73 o 
  -3   5   3        2.51        4.81      1.21 o 
  -2   5   3      742.11      738.95     16.81 o 
  -1   5   3      147.66      129.02      5.31 o 
   0   5   3      214.06      273.65      7.54 o 
   1   5   3      774.98      888.18     42.03 o 
   2   5   3      374.38      348.26     10.63 o 
   3   5   3      237.23      245.28      6.06 o 
   4   5   3      469.78      418.71      9.68 o 
   5   5   3       72.79       76.18      3.66 o 
   6   5   3       15.01       16.08      5.35 o 
   7   5   3        1.80       85.56      9.04 o 
  -7   6   3       41.59       46.40      7.00 o 
  -6   6   3      369.20      333.87     10.52 o 
  -5   6   3      287.20      257.65      8.27 o 
  -4   6   3        4.88        5.24      1.87 o 
  -3   6   3     1152.10     1112.05     25.19 o 
  -2   6   3      274.85      294.80      8.53 o 
  -1   6   3       81.69       49.75      3.15 o 
   0   6   3        1.45        1.71      1.22 o 
   1   6   3      294.18      286.59      6.72 o 
   2   6   3      137.22      107.91      3.79 o 
   3   6   3        2.13        9.43      1.47 o 
   4   6   3      529.34      479.78     11.06 o 
   5   6   3      116.10      128.57     11.75 o 
   6   6   3       19.90       19.64      5.75 o 
   7   6   3      179.27      193.21     14.30 o 
  -7   7   3       58.38       59.54      7.66 o 
  -6   7   3        2.79        1.29      4.31 o 
  -5   7   3      767.11      753.19     20.67 o 
  -4   7   3       99.07      124.97      5.34 o 
  -3   7   3        8.15        9.80      1.60 o 
  -1   7   3      110.59      105.84      4.92 o 
   0   7   3       89.84       63.66      2.96 o 
   1   7   3        9.77        8.87      1.30 o 
   2   7   3      781.72      720.05     17.68 o 
   3   7   3        2.92        2.66      1.90 o 
   4   7   3        2.08       99.47     12.31 o 
   5   7   3      147.40      154.09      5.73 o 
   6   7   3       17.52       20.38      6.13 o 
  -6   8   3       78.82       87.10      8.45 o 
  -5   8   3      120.86      131.89      9.81 o 
  -4   8   3      117.85      134.92      8.86 o 
  -3   8   3       20.34       21.26      2.39 o 
  -2   8   3      766.25      725.70     23.88 o 
  -1   8   3       36.52       35.13      2.51 o 
   0   8   3      304.85      319.11      7.60 o 
   1   8   3      248.66      302.63      8.98 o 
   3   8   3       46.49       54.91      3.89 o 
   4   8   3      197.58      184.30     12.42 o 
   5   8   3      493.94      486.37     13.36 o 
   6   8   3       78.04       69.52      9.36 o 
  -6   9   3      107.03      111.49     10.19 o 
  -5   9   3        2.09        1.78      3.98 o 
  -4   9   3      360.23      356.68     13.69 o 
  -3   9   3       13.14       12.53      2.76 o 
  -2   9   3       89.62       89.73      3.96 o 
  -1   9   3      268.61      256.93      6.60 o 
   0   9   3       14.85        9.11      1.86 o 
   1   9   3      113.34      120.75      5.58 o 
   2   9   3     1016.06      926.17     47.26 o 
   3   9   3      490.81      474.29     15.04 o 
   4   9   3      259.60      271.12      8.53 o 
   5   9   3        0.41       -0.80      2.39 o 
  -5  10   3       71.20       72.13      7.63 o 
  -4  10   3       33.71       45.72      4.03 o 
  -3  10   3      100.19       96.39      4.45 o 
  -2  10   3        1.22        4.34      3.66 o 
  -1  10   3      384.06      388.19     10.78 o 
   0  10   3      234.36      211.51      8.11 o 
   1  10   3      219.89      246.16     13.09 o 
   2  10   3      498.08      469.31     15.10 o 
   3  10   3        9.30       16.35      3.21 o 
   4  10   3       19.77       16.65      3.02 o 
   5  10   3      165.80      172.95      6.87 o 
  -4  11   3       63.94       74.25      5.05 o 
  -3  11   3       58.98       66.41      3.95 o 
  -2  11   3      507.67      482.74     20.80 o 
   0  11   3      565.89      558.26     17.50 o 
   1  11   3        2.60        2.55      2.72 o 
   2  11   3      109.16      109.29      5.90 o 
   3  11   3       53.22       56.76      4.67 o 
   4  11   3       76.35      121.27      7.10 o 
  -3  12   3       52.65       41.60      5.75 o 
  -2  12   3      204.74      189.72     10.86 o 
  -1  12   3       21.34       40.36      5.75 o 
   0  12   3       23.28       31.41      3.92 o 
   1  12   3       39.04       51.87      4.47 o 
   2  12   3        4.72        7.74      3.21 o 
   3  12   3       97.01      109.86     15.70 o 
  -1  13   3      162.11      168.67     10.65 o 
   0  13   3        0.13        2.56      3.25 o 
   1  13   3       49.81       49.97      4.69 o 
  -2 -13   4      278.03      268.89     10.74 o 
  -1 -13   4       62.93       59.92      5.10 o 
   0 -13   4      207.80      181.04      8.02 o 
   1 -13   4      496.56      495.00     16.15 o 
   2 -13   4       23.21       34.61      4.01 o 
  -3 -12   4       31.51       42.31      5.37 o 
  -2 -12   4      115.63      107.14      6.16 o 
  -1 -12   4      362.22      389.96     13.38 o 
   0 -12   4       13.48       24.95      3.59 o 
   1 -12   4      361.43      397.61     13.30 o 
   2 -12   4      522.50      607.02     18.65 o 
   3 -12   4       79.84       86.22      9.12 o 
   4 -12   4      333.19      375.64     21.88 o 
  -4 -11   4        5.72        9.33      3.51 o 
  -3 -11   4      451.95      474.27     15.67 o 
  -2 -11   4       60.19       74.20      4.95 o 
  -1 -11   4      173.05      176.56      7.41 o 
   0 -11   4     1036.30     1100.11     31.55 o 
   1 -11   4      170.63      174.27      7.15 o 
   2 -11   4      379.51      410.81     13.25 o 
   3 -11   4      129.65      137.68     10.90 o 
   4 -11   4        3.58       10.52      5.22 o 
   5 -11   4      387.96      379.93     15.94 o 
  -5 -10   4      742.82      800.19     24.38 o 
  -4 -10   4      117.51      124.13      6.48 o 
  -3 -10   4      259.40      243.94      9.29 o 
  -2 -10   4     1077.45     1127.40     32.29 o 
  -1 -10   4      108.84      107.85      5.33 o 
   0 -10   4      175.64      198.19      7.67 o 
   1 -10   4      445.34      419.71     13.31 o 
   2 -10   4       23.10       26.29      2.99 o 
   3 -10   4      596.47      546.38     27.93 o 
   4 -10   4        7.95        8.89      3.53 o 
   5 -10   4      526.38      514.64     19.76 o 
  -6  -9   4      118.59      144.53      6.32 o 
  -5  -9   4      161.74      171.91      7.64 o 
  -4  -9   4      462.33      507.09     16.13 o 
  -3  -9   4      399.04      401.42     13.14 o 
  -2  -9   4     1053.63     1035.34     29.58 o 
  -1  -9   4      182.90      165.36      6.61 o 
   0  -9   4       11.86       16.20      2.94 o 
   1  -9   4      770.07      706.57     20.58 o 
   2  -9   4       46.75       48.38      3.39 o 
   3  -9   4       48.70       51.05      3.47 o 
   4  -9   4      388.82      387.29     15.16 o 
   5  -9   4       33.92       35.84      4.86 o 
   6  -9   4      274.19      256.80     11.93 o 
  -6  -8   4      185.63      201.73      7.26 o 
  -5  -8   4      229.99      252.02      9.34 o 
  -4  -8   4      486.11      488.99     15.31 o 
  -3  -8   4      158.58      149.95      6.27 o 
  -1  -8   4     1076.54     1019.21     28.77 o 
   0  -8   4      380.30      383.72     11.90 o 
   1  -8   4      556.47      557.83     16.40 o 
   2  -8   4     1037.38     1028.16     32.38 o 
   3  -8   4       34.97       36.90      2.30 o 
   4  -8   4      462.45      407.78     15.51 o 
   5  -8   4       28.33       27.92     10.93 o 
   6  -8   4       88.48       93.65      6.72 o 
  -7  -7   4      103.20      113.73     11.51 o 
  -6  -7   4      108.98      126.02      6.91 o 
  -5  -7   4      380.09      357.17     11.86 o 
  -4  -7   4       10.48       12.15      2.48 o 
  -3  -7   4      149.54      135.91      5.72 o 
  -2  -7   4     1147.31     1135.92     31.74 o 
  -1  -7   4      415.68      386.63     12.96 o 
   0  -7   4      524.95      499.64     14.70 o 
   1  -7   4       12.43       17.89      1.96 o 
   2  -7   4     1720.54     1615.30     37.86 o 
   3  -7   4       20.78       19.75      1.66 o 
   4  -7   4      180.99      183.38      8.41 o 
   5  -7   4      498.95      539.17     53.80 o 
   6  -7   4      121.98      103.11      6.70 o 
   7  -7   4       10.98       15.85      4.33 o 
  -7  -6   4      436.55      415.21     24.28 o 
  -6  -6   4        4.68        3.15      2.66 o 
  -5  -6   4      575.21      567.58     17.08 o 
  -4  -6   4      821.36      818.28     23.46 o 
  -3  -6   4       76.46       72.47      3.84 o 
  -2  -6   4      259.75      267.61      8.69 o 
  -1  -6   4       75.29       82.88      3.69 o 
   0  -6   4      418.38      372.33     11.12 o 
   1  -6   4       86.35       59.12      2.92 o 
   2  -6   4      525.13      493.20     10.91 o 
   3  -6   4      499.15      523.72     34.56 o 
   4  -6   4      212.88      192.65      8.48 o 
   5  -6   4       91.50       85.72      5.56 o 
   6  -6   4      353.63      323.01     13.28 o 
   7  -6   4        0.82        2.35      3.53 o 
  -7  -5   4      230.83      261.44     16.94 o 
  -6  -5   4      193.65      201.95      8.58 o 
  -5  -5   4        6.05        4.51      2.23 o 
  -4  -5   4     1031.63     1053.87     29.41 o 
  -3  -5   4      597.04      603.78     14.48 o 
  -2  -5   4     1192.79     1227.32     33.67 o 
  -1  -5   4     1203.32     1230.15     61.55 o 
   0  -5   4      874.10      876.37     24.18 o 
   1  -5   4        6.22       11.45      1.48 o 
   2  -5   4      658.45      667.70     18.38 o 
   3  -5   4       13.07       21.22      1.46 o 
   4  -5   4      503.69      476.31     17.00 o 
   5  -5   4        1.09        4.16      3.25 o 
   6  -5   4      463.44      460.33     17.32 o 
   7  -5   4       21.48       27.49     10.59 o 
  -7  -4   4        4.31        9.19      5.05 o 
  -6  -4   4      340.09      325.44     11.92 o 
  -5  -4   4      378.39      365.13     10.28 o 
  -4  -4   4      484.37      467.16     14.65 o 
  -3  -4   4      261.23      241.58      6.38 o 
  -2  -4   4       31.17       32.74      2.86 o 
  -1  -4   4       52.43       35.81      3.52 o 
   0  -4   4     1581.00     1608.34     41.30 o 
   1  -4   4       33.94       60.62      2.23 o 
   2  -4   4     2712.74     2605.46     52.91 o 
   3  -4   4       10.77       19.89      1.61 o 
   4  -4   4      288.51      303.80     11.51 o 
   5  -4   4      172.87      191.72     14.48 o 
   6  -4   4      236.84      296.87     17.37 o 
   7  -4   4      368.38      344.92     14.75 o 
  -8  -3   4      311.06      310.63     19.02 o 
  -7  -3   4      465.57      417.32     23.17 o 
  -6  -3   4        7.34        6.04      2.88 o 
  -5  -3   4      119.39      106.93      4.17 o 
  -4  -3   4      100.22      103.49     12.70 o 
  -3  -3   4      130.60      196.32      5.60 o 
  -2  -3   4       41.39       18.93      2.07 o 
  -1  -3   4      561.75      489.38     10.28 o 
   0  -3   4     3009.17     2915.11     66.56 o 
   1  -3   4        0.89        4.43      1.95 o 
   2  -3   4     1528.49     1541.39     38.00 o 
   3  -3   4     1283.78     1302.07     32.44 o 
   4  -3   4       86.07      117.76      8.20 o 
   5  -3   4      954.20      920.98     30.83 o 
   7  -3   4       45.08       41.17      4.84 o 
   8  -3   4      121.40      123.46      7.81 o 
  -8  -2   4       64.07       63.01      7.96 o 
  -7  -2   4      260.82      248.31     15.33 o 
  -6  -2   4       41.78       58.49     13.05 o 
  -5  -2   4       61.87       73.65      4.09 o 
  -4  -2   4      367.03      394.57     27.06 o 
  -3  -2   4      381.65      366.47      9.69 o 
  -2  -2   4     1382.21     1401.82     34.03 o 
  -1  -2   4      467.86      553.85     13.82 o 
   0  -2   4     1997.90     2113.83     62.23 o 
   1  -2   4     1275.42     1257.10     30.99 o 
   2  -2   4       23.08      275.77     14.04 o 
   3  -2   4     2632.42     2543.09     62.42 o 
   4  -2   4       22.21      210.02     11.81 o 
   5  -2   4      228.71      222.95      9.29 o 
   6  -2   4      778.30      783.98     27.08 o 
   7  -2   4       34.65       39.51      4.85 o 
   8  -2   4      108.31      124.49      7.88 o 
  -8  -1   4        1.52       -0.54      1.35 o 
  -7  -1   4       18.93       18.44      4.93 o 
  -6  -1   4       33.85       26.77      8.25 o 
  -5  -1   4       54.12       80.78      7.60 o 
  -4  -1   4     2005.74     1967.98     42.37 o 
  -3  -1   4     1563.94     1664.37     35.72 o 
  -2  -1   4      246.94      267.51      9.10 o 
  -1  -1   4     2873.30     2588.78    172.51 o 
   0  -1   4        1.34       12.34      2.11 o 
   1  -1   4        5.52       11.24      1.35 o 
   2  -1   4      723.85      834.84     37.25 o 
   3  -1   4      230.14      262.64     13.92 o 
   4  -1   4      922.96      960.33     31.56 o 
   5  -1   4      277.17      297.41     11.61 o 
   6  -1   4      712.39      739.81     25.69 o 
   7  -1   4      280.74      274.41     11.88 o 
   8  -1   4        5.86       18.36      8.62 o 
  -8   0   4       17.68        9.35      3.38 o 
  -7   0   4       47.69       85.36      7.91 o 
  -6   0   4     1338.72     1312.88     40.12 o 
  -5   0   4      113.37      134.45      6.70 o 
  -4   0   4      400.36      420.56      9.90 o 
  -3   0   4     1908.21     1975.26     50.42 o 
  -2   0   4       19.68       11.39      1.13 o 
  -1   0   4       20.40       20.42      2.53 o 
   0   0   4     6472.63     6617.17    144.38 o 
   1   0   4      589.36      542.58     14.32 o 
   2   0   4     1483.75      712.24     31.86 o 
   3   0   4      259.02      275.41      9.98 o 
   4   0   4      427.02      433.91     15.28 o 
   5   0   4       18.06       25.07      3.24 o 
   6   0   4       11.12       13.46      4.76 o 
   7   0   4      377.32      427.49     32.67 o 
   8   0   4        4.82        4.31      5.38 o 
  -8   1   4      112.11      106.50      6.77 o 
  -7   1   4      228.34      239.19     14.42 o 
  -6   1   4      142.75      138.43      9.36 o 
  -5   1   4      380.79      408.13     11.15 o 
  -4   1   4      192.37      199.47      6.43 o 
  -3   1   4     1136.89     1073.83     27.95 o 
  -2   1   4     2660.32     2660.18     68.73 o 
  -1   1   4        1.26        6.47      1.22 o 
   0   1   4     5250.92     4805.33    105.07 o 
   1   1   4      868.71      913.36     36.00 o 
   2   1   4        4.69       10.61      3.58 o 
   3   1   4     1337.41     1317.89     42.19 o 
   4   1   4       19.78       22.59      3.22 o 
   5   1   4      576.63      635.92     22.00 o 
   6   1   4       34.57       42.88      6.21 o 
   7   1   4      520.10      479.38     26.06 o 
   8   1   4       72.85       67.29      8.45 o 
  -8   2   4       14.99       15.05      3.83 o 
  -7   2   4      184.04      212.86      9.44 o 
  -6   2   4      415.03      390.15     14.37 o 
  -5   2   4      111.34      115.51      4.71 o 
  -4   2   4      738.93      732.30     19.76 o 
  -3   2   4      719.34      877.23     26.81 o 
  -2   2   4     1027.43     1096.47     28.28 o 
  -1   2   4        7.64       44.79      3.52 o 
   0   2   4        9.93       14.51      1.24 o 
   1   2   4      945.01      869.12     28.17 o 
   2   2   4      276.34      301.92     10.65 o 
   3   2   4     1262.32     1501.57    216.36 o 
   4   2   4      905.01      948.23     33.77 o 
   5   2   4      496.44      495.71     25.52 o 
   6   2   4      520.40      512.66     26.88 o 
   7   2   4      143.21      135.07     10.78 o 
  -8   3   4       62.85       67.99      8.33 o 
  -7   3   4        1.50        9.26      4.87 o 
  -6   3   4      607.03      609.41     21.08 o 
  -5   3   4      576.27      600.91     14.48 o 
  -4   3   4      478.59      504.97     12.11 o 
  -3   3   4      490.81      582.19     92.56 o 
  -2   3   4      658.15      698.49     17.71 o 
  -1   3   4      254.13      237.57      8.48 o 
   0   3   4      336.45      332.57     11.21 o 
   1   3   4     2073.33     2087.46     66.43 o 
   2   3   4      489.41      479.56     18.01 o 
   3   3   4      474.82      498.95     25.52 o 
   4   3   4     2053.23     1934.92     67.78 o 
   5   3   4       82.55       54.19      6.13 o 
   6   3   4      225.07      192.50     12.80 o 
   7   3   4      302.68      254.90     16.21 o 
  -7   4   4      226.69      212.72     13.80 o 
  -6   4   4      911.08      893.26     24.15 o 
  -5   4   4      201.15      217.03      6.28 o 
  -4   4   4      273.28      276.04      7.26 o 
  -3   4   4      585.66      507.12     11.96 o 
  -2   4   4      715.25      748.23     16.95 o 
  -1   4   4      239.83      218.49     13.92 o 
   0   4   4     2938.59     2944.14     89.98 o 
   1   4   4       69.40      546.63     24.45 o 
   2   4   4     2261.14     2171.42     53.92 o 
   3   4   4        0.86        6.29      2.28 o 
   4   4   4      457.06      433.17     11.06 o 
   5   4   4      264.86      233.52     14.17 o 
   6   4   4        4.60        6.42      4.31 o 
   7   4   4      255.90      213.09     14.62 o 
  -7   5   4       79.39       75.57      8.28 o 
  -6   5   4      106.57       92.32      8.16 o 
  -5   5   4      527.26      500.57     12.45 o 
  -4   5   4      302.14      342.64      8.77 o 
  -3   5   4      364.18      364.92      9.01 o 
  -2   5   4     1390.29     1388.39     35.35 o 
  -1   5   4       41.35       78.93      8.39 o 
   0   5   4     1108.07     1074.93     33.75 o 
   1   5   4      248.52      230.74      6.67 o 
   2   5   4      111.22       95.92      4.54 o 
   3   5   4      620.43      582.84     12.87 o 
   4   5   4       43.20       55.86      2.65 o 
   5   5   4      381.88      341.70     13.19 o 
   6   5   4        1.63        4.31      4.27 o 
   7   5   4       88.01       81.37      8.99 o 
  -7   6   4       85.93       96.04      9.08 o 
  -6   6   4      448.10      462.19     24.03 o 
  -5   6   4      106.85      111.77      6.53 o 
  -4   6   4      265.38      282.46      7.59 o 
  -2   6   4     2086.61     2015.16     50.89 o 
  -1   6   4      109.33       85.61      4.33 o 
   0   6   4      523.94      512.03     23.25 o 
   1   6   4     1818.21     1755.87     43.00 o 
   2   6   4       57.17       58.57      2.85 o 
   3   6   4      107.75      106.18      4.29 o 
   4   6   4      148.82      135.58      6.01 o 
   5   6   4       44.59       43.39      4.36 o 
   6   6   4      220.08      223.37     14.96 o 
   7   6   4      108.02       81.67      9.28 o 
  -7   7   4        1.21        5.63      5.30 o 
  -6   7   4      105.34      106.81      9.53 o 
  -5   7   4      169.03      168.60      8.28 o 
  -4   7   4      314.62      316.69     12.27 o 
  -3   7   4      321.88      289.84     11.12 o 
  -2   7   4      258.12      302.42     15.29 o 
  -1   7   4      761.22      759.38     47.23 o 
   0   7   4       70.48       68.48      3.87 o 
   1   7   4      251.78      247.23      6.19 o 
   2   7   4      228.47      218.59      6.51 o 
   3   7   4       73.35       78.87      3.18 o 
   4   7   4      540.18      681.66     17.44 o 
   5   7   4      288.27      280.13     10.52 o 
   6   7   4      658.23      616.11     32.90 o 
  -6   8   4      159.11      184.71     13.05 o 
  -5   8   4      371.59      342.15     18.65 o 
  -4   8   4      348.02      344.98     26.51 o 
  -2   8   4      296.39      282.66     10.76 o 
  -1   8   4      157.23      158.76      6.81 o 
   0   8   4       98.36      101.83      5.02 o 
   1   8   4       29.31       26.83      2.00 o 
   2   8   4     1117.12     1155.16     27.69 o 
   3   8   4       46.18       43.85      3.21 o 
   4   8   4      613.18      565.27     19.54 o 
   5   8   4      837.47      818.76     20.93 o 
   6   8   4       32.59       20.84      6.88 o 
  -6   9   4       65.34       65.71      7.75 o 
  -5   9   4      172.44      241.55     14.84 o 
  -4   9   4      172.95      176.09      8.46 o 
  -3   9   4      341.37      335.33     12.80 o 
  -2   9   4      545.34      530.59     18.29 o 
  -1   9   4        4.18        4.86      2.30 o 
   0   9   4      319.52      330.33      9.26 o 
   1   9   4      520.90      463.07     21.81 o 
   2   9   4      209.14      179.04      7.27 o 
   3   9   4      776.44      802.73     20.47 o 
   4   9   4       29.97       17.12      2.91 o 
   5   9   4      244.56      246.28      8.26 o 
  -5  10   4       43.84       50.67      7.41 o 
  -4  10   4      558.88      526.77     19.07 o 
  -3  10   4        6.36        6.80      3.03 o 
  -2  10   4      178.48      187.04      7.54 o 
  -1  10   4     1036.66     1019.97     25.33 o 
   0  10   4      246.78      209.66     10.86 o 
   1  10   4      470.30      497.38     27.69 o 
   2  10   4        1.67        7.41      2.78 o 
   3  10   4      153.28      161.54      7.29 o 
   4  10   4       57.72       60.65      4.29 o 
  -4  11   4       62.88       65.88      4.92 o 
  -3  11   4      315.87      315.12     10.67 o 
  -2  11   4      115.83       96.33      7.45 o 
  -1  11   4      703.71      575.39     24.33 o 
   0  11   4        6.63       13.09      4.47 o 
   1  11   4      253.33      245.09      9.40 o 
   2  11   4      339.21      329.76     11.74 o 
   3  11   4        1.87       10.95      3.37 o 
  -3  12   4      250.30      234.81     12.76 o 
  -2  12   4        1.21       16.78      4.85 o 
  -1  12   4       88.69       80.92      7.38 o 
   0  12   4      397.33      405.38     18.48 o 
   1  12   4       11.38       19.94      3.72 o 
   2  12   4      171.48      165.57      7.72 o 
  -1 -13   5       29.25       30.31      4.22 o 
   0 -13   5      326.34      347.86     12.47 o 
   1 -13   5      154.20      146.39      7.09 o 
  -3 -12   5       23.37       27.59      4.16 o 
  -2 -12   5      806.29      867.46     26.25 o 
  -1 -12   5      471.96      450.71     15.06 o 
   0 -12   5      177.74      176.44      7.63 o 
   1 -12   5      532.89      539.02     17.04 o 
   2 -12   5       79.17      100.57      5.60 o 
   3 -12   5      258.52      287.30     17.94 o 
  -4 -11   5      294.09      346.09     12.64 o 
  -3 -11   5      394.59      417.02     16.14 o 
  -2 -11   5       26.73       40.47      4.08 o 
  -1 -11   5      368.71      371.05     12.64 o 
   0 -11   5      338.98      348.97     12.37 o 
   1 -11   5      715.18      725.66     21.69 o 
   2 -11   5      329.86      315.15     10.77 o 
   3 -11   5       15.09       33.02      6.55 o 
   4 -11   5      323.02      293.10     18.11 o 
  -5 -10   5      688.39      749.22     23.12 o 
  -4 -10   5        9.05        4.98      2.95 o 
  -3 -10   5      568.63      586.21     18.36 o 
  -2 -10   5      119.76      118.93      5.80 o 
  -1 -10   5      237.00      283.14      9.94 o 
   0 -10   5      221.82      202.43      7.78 o 
   1 -10   5       82.48      143.88     14.71 o 
   2 -10   5      349.19      315.96     10.56 o 
   3 -10   5      644.96      643.51     32.31 o 
   4 -10   5      357.82      348.75     14.44 o 
   5 -10   5      420.57      423.16     17.12 o 
  -5  -9   5      618.46      671.56     20.77 o 
  -4  -9   5      278.72      287.06     10.42 o 
  -3  -9   5       42.40      104.99      7.91 o 
  -2  -9   5     1005.35      922.51     26.69 o 
  -1  -9   5       23.49       38.04      4.73 o 
   0  -9   5      240.81      211.10      7.72 o 
   1  -9   5      913.18      852.78     24.43 o 
   2  -9   5      268.02      248.94      8.53 o 
   3  -9   5      335.50      329.33     13.29 o 
   4  -9   5        8.36       12.60      3.57 o 
   5  -9   5      650.70      651.05     23.86 o 
   6  -9   5      128.37      126.56      8.05 o 
  -6  -8   5      170.68      174.99      9.44 o 
  -5  -8   5       72.05      107.75      5.69 o 
  -4  -8   5      524.86      498.01     15.67 o 
  -3  -8   5       84.51       61.26      4.16 o 
  -2  -8   5      774.01      712.25     20.91 o 
  -1  -8   5      683.01      637.57     18.78 o 
   0  -8   5       13.54       10.04      2.04 o 
   1  -8   5     1004.24     1020.43     28.55 o 
   2  -8   5        9.38       10.55      2.07 o 
   3  -8   5      433.56      416.72     15.66 o 
   4  -8   5      551.69      532.69     19.51 o 
   5  -8   5      185.07      194.34     12.62 o 
   6  -8   5      214.81      228.53     10.95 o 
  -6  -7   5      324.02      288.77     11.70 o 
  -5  -7   5       42.99       34.81      4.73 o 
  -4  -7   5      490.02      424.60     13.45 o 
  -3  -7   5      121.29      117.41      5.19 o 
  -2  -7   5        4.71        6.77      2.12 o 
  -1  -7   5     2522.90     2526.52     68.28 o 
   0  -7   5      284.55      260.99      8.53 o 
   1  -7   5     1585.15     1553.58     42.37 o 
   2  -7   5     2491.14     2448.20     50.23 o 
   3  -7   5      159.56      166.82      5.70 o 
   4  -7   5      243.13      274.89     12.70 o 
   5  -7   5      726.68      702.77     24.95 o 
   6  -7   5       26.33       19.73      4.15 o 
   7  -7   5      343.78      298.50     13.35 o 
  -7  -6   5      111.16      105.57     10.65 o 
  -6  -6   5       35.00       33.20      4.01 o 
  -5  -6   5      496.56      474.65     21.55 o 
  -4  -6   5        3.82        5.81      2.69 o 
  -3  -6   5     1488.26     1507.31     41.56 o 
  -2  -6   5      397.38      404.69     12.39 o 
  -1  -6   5     1766.83     1802.47     48.97 o 
   0  -6   5     1491.77     1508.74     34.95 o 
   1  -6   5      129.78      116.27      4.41 o 
   2  -6   5     1331.85     1310.89     27.39 o 
   3  -6   5     1907.59     1883.86     38.70 o 
   4  -6   5       15.31       20.96      3.30 o 
   5  -6   5     1669.42     1583.18     51.81 o 
   6  -6   5       13.88       18.62      3.98 o 
   7  -6   5      239.47      228.08     14.77 o 
  -7  -5   5      402.99      401.48     23.29 o 
  -6  -5   5        2.32        7.74      4.04 o 
  -5  -5   5      854.42      937.14     39.24 o 
  -4  -5   5      888.39      895.58     37.34 o 
  -3  -5   5      193.00      197.58      6.92 o 
  -2  -5   5     1554.06     1607.51     32.60 o 
  -1  -5   5      138.15      149.15      6.23 o 
   0  -5   5     1237.19     1209.55     28.24 o 
   1  -5   5      837.47      799.22     19.08 o 
   2  -5   5      179.68      149.03      4.38 o 
   3  -5   5     1672.21     1699.18     42.20 o 
   4  -5   5        5.49        7.18      2.61 o 
   5  -5   5      524.88      517.67     18.75 o 
   6  -5   5      595.77      583.72     22.79 o 
   7  -5   5       29.80       32.61      4.83 o 
  -7  -4   5      439.04      451.54     24.98 o 
  -6  -4   5      545.31      530.71     17.95 o 
  -5  -4   5       16.03       24.24      4.83 o 
  -4  -4   5     1664.95     1722.51     50.19 o 
  -3  -4   5      264.82      247.75      6.87 o 
  -2  -4   5     1400.88     1460.79     43.59 o 
  -1  -4   5     2339.85     2262.16     51.91 o 
   0  -4   5       35.44       21.67      1.86 o 
   1  -4   5     2602.68     2493.52     74.01 o 
   2  -4   5      318.40      333.17      9.13 o 
   3  -4   5     1187.01     1199.33     29.94 o 
   4  -4   5      467.48      471.12     21.96 o 
   5  -4   5      143.20      163.69      8.08 o 
   6  -4   5     1070.51     1015.77     34.50 o 
   7  -4   5      340.41      295.43     28.49 o 
  -7  -3   5        5.45       10.81      5.01 o 
  -6  -3   5      492.23      465.33     12.98 o 
  -5  -3   5       30.63       30.19      2.49 o 
  -4  -3   5     1697.46     1651.47     48.20 o 
  -3  -3   5     1035.54      972.42     24.09 o 
  -2  -3   5       98.83      215.53     13.65 o 
  -1  -3   5     4981.14     4786.62    114.23 o 
   0  -3   5     2306.24     2516.33     73.94 o 
   1  -3   5      284.60      291.17      7.89 o 
   2  -3   5     1665.27     1575.88     39.02 o 
   3  -3   5      141.95      186.23     13.72 o 
   4  -3   5     1001.66      943.23     31.20 o 
   5  -3   5      981.57     1028.59     34.22 o 
   6  -3   5      482.11      445.18     16.68 o 
   7  -3   5      923.95      881.84     34.44 o 
  -8  -2   5      123.75      107.43      9.78 o 
  -7  -2   5      106.59      108.32      6.37 o 
  -6  -2   5      201.02      287.47     13.86 o 
  -5  -2   5     1000.94      927.02     23.66 o 
  -4  -2   5        0.04      221.99      9.60 o 
  -3  -2   5     3546.95     3483.79     83.80 o 
  -2  -2   5      443.97      499.72     12.77 o 
  -1  -2   5     1439.53     1468.15     35.66 o 
   0  -2   5      939.77      895.57     27.14 o 
   1  -2   5      123.82       43.13      3.39 o 
   2  -2   5     2527.48     2505.81     61.18 o 
   3  -2   5     4416.64     4652.73    113.75 o 
   4  -2   5      482.21      468.40     16.50 o 
   5  -2   5     2604.10     2631.62     99.79 o 
   6  -2   5       50.89       48.63      4.69 o 
   7  -2   5      128.57      116.26      7.10 o 
  -8  -1   5       38.06       34.27      6.67 o 
  -6  -1   5       17.65       10.90      2.42 o 
  -5  -1   5      409.96      477.01     29.35 o 
  -4  -1   5     1017.95     1149.49     25.26 o 
  -3  -1   5      397.90      453.38     10.43 o 
  -2  -1   5      911.64      950.06     29.86 o 
   0  -1   5     8813.38     8713.33    220.28 o 
   1  -1   5     3289.26     4242.41    108.00 o 
   2  -1   5      652.49      267.74     13.05 o 
   3  -1   5     6562.36     7199.88    348.00 o 
   4  -1   5      134.89      129.47      6.15 o 
   5  -1   5       49.33       50.26      4.21 o 
   6  -1   5      697.52      653.90     23.13 o 
   7  -1   5        1.63        9.58      3.69 o 
  -8   0   5       25.04       21.70      4.12 o 
  -7   0   5      491.99      500.82     18.20 o 
  -6   0   5      592.05      652.57     23.15 o 
  -5   0   5       83.03       84.29      3.22 o 
  -4   0   5     1726.78     1724.15     44.47 o 
  -3   0   5      546.42      506.20     13.84 o 
  -2   0   5     1093.53     1047.69     35.14 o 
  -1   0   5     3375.67     4266.48    618.93 o 
   0   0   5       11.45       11.27      0.86 o 
   1   0   5     5684.92     6372.53    162.50 o 
   2   0   5      276.41      255.18     13.14 o 
   3   0   5      830.87      835.21     27.34 o 
   4   0   5      718.59      674.85     22.81 o 
   5   0   5        0.62        3.84      2.46 o 
   6   0   5      568.39      587.37     21.09 o 
   7   0   5      218.65      278.50     44.50 o 
  -8   1   5      199.54      216.57     14.50 o 
  -7   1   5        9.49       12.78      3.22 o 
  -6   1   5     1985.96     1988.49     49.05 o 
  -5   1   5      164.44      128.00      5.04 o 
  -4   1   5      259.91      238.55      7.48 o 
  -3   1   5     3941.34     3833.75     97.00 o 
  -2   1   5      120.10      137.10      7.79 o 
  -1   1   5     4091.47     4859.07    147.47 o 
   0   1   5     1044.95     1297.73     87.70 o 
   1   1   5     2066.22     2051.28     52.66 o 
   2   1   5      189.71      162.13      5.13 o 
   3   1   5      154.39      136.03     12.76 o 
   4   1   5     1331.29     1328.13     42.96 o 
   5   1   5      207.91      225.35     25.59 o 
   6   1   5      250.73      250.14     10.68 o 
   7   1   5      676.56      592.37     31.32 o 
  -8   2   5      295.39      304.58     18.39 o 
  -7   2   5      222.32      203.52     13.18 o 
  -6   2   5        1.70       -0.14      1.80 o 
  -5   2   5     1365.71     1377.60     36.26 o 
  -4   2   5       27.17       87.77     13.30 o 
  -3   2   5     6067.04     6248.08    157.71 o 
  -2   2   5      306.60      830.06     27.05 o 
  -1   2   5     2333.29     2292.11     70.39 o 
   0   2   5     1907.67     1750.53     44.61 o 
   1   2   5     1437.29     1457.75     46.77 o 
   2   2   5      856.56      873.33     23.07 o 
   4   2   5      120.26      205.68     11.06 o 
   5   2   5      820.39      733.54     36.22 o 
   6   2   5        2.40        4.85      4.02 o 
   7   2   5      215.93      192.62     13.46 o 
  -7   3   5      406.87      391.58     21.34 o 
  -6   3   5       28.97       87.51      8.12 o 
  -5   3   5     1686.45     1711.68     44.67 o 
  -4   3   5      208.84      244.26      9.42 o 
  -3   3   5      477.61      473.88     13.14 o 
  -2   3   5     1878.48     1781.50     45.61 o 
  -1   3   5      831.82      837.97     26.76 o 
   0   3   5     1399.46     1497.87     38.33 o 
   1   3   5     2483.89     2414.26     61.19 o 
   2   3   5      243.33      302.79     10.90 o 
   3   3   5      753.55      680.80     22.99 o 
   5   3   5      110.74       98.40      8.16 o 
   6   3   5      356.18      328.44     18.90 o 
   7   3   5       61.35       67.62      8.08 o 
  -7   4   5      767.28      739.91     36.13 o 
  -6   4   5      648.39      580.20     28.67 o 
  -5   4   5      164.44      182.36      8.43 o 
  -4   4   5      572.03      543.00     13.01 o 
  -3   4   5      515.48      497.21     11.77 o 
  -2   4   5      619.19      664.92     17.48 o 
  -1   4   5      610.97      586.76     19.32 o 
   0   4   5       54.88       87.35     10.73 o 
   1   4   5     2570.28     2366.87     60.10 o 
   2   4   5      885.69      906.14     29.84 o 
   3   4   5      590.94      561.36     14.54 o 
   4   4   5      972.83      975.81     25.96 o 
   5   4   5       29.63       37.99      5.72 o 
   6   4   5      193.74      183.42     12.64 o 
   7   4   5       97.87       83.58      8.87 o 
  -7   5   5       52.26       50.80      7.13 o 
  -6   5   5      460.66      421.29     22.33 o 
  -5   5   5      375.28      379.99     14.50 o 
  -4   5   5      107.81      121.51      6.32 o 
  -3   5   5     1058.16      992.03     32.14 o 
  -2   5   5      150.46      142.27      7.98 o 
  -1   5   5      976.39      812.60     26.22 o 
   0   5   5     1815.20     1835.78     56.88 o 
   1   5   5      174.60      501.06     24.20 o 
   2   5   5      482.36      502.11     17.35 o 
   3   5   5      101.10      116.55      4.31 o 
   4   5   5      455.97      453.05     12.24 o 
   5   5   5      242.14      239.88     10.15 o 
   6   5   5      212.96      233.07     10.43 o 
   7   5   5      504.37      514.19     28.38 o 
  -7   6   5       73.96       80.30      9.04 o 
  -6   6   5       17.94       32.78      6.34 o 
  -5   6   5      916.51      880.59     29.71 o 
  -4   6   5       89.11       79.28      5.22 o 
  -3   6   5      571.63      487.52     17.10 o 
  -2   6   5     1896.55     1893.40     59.04 o 
  -1   6   5      214.66      268.07     14.62 o 
   0   6   5       79.71       96.95      4.74 o 
   1   6   5      253.38      291.24     19.80 o 
   2   6   5      174.57      168.97      7.19 o 
   3   6   5      143.17      143.20      6.67 o 
   4   6   5      218.02      219.05      6.98 o 
   5   6   5      785.65      744.95     28.01 o 
   6   6   5       62.56       72.42      8.28 o 
  -6   7   5       79.29       71.48      7.75 o 
  -5   7   5       78.88       69.34      5.40 o 
  -4   7   5      490.51      521.83     18.66 o 
  -3   7   5      149.57      190.51     30.72 o 
  -2   7   5     1004.35     1000.17     32.29 o 
  -1   7   5      110.34      116.43      7.75 o 
   0   7   5      415.46      424.96     14.70 o 
   1   7   5      992.23      972.89     31.08 o 
   2   7   5      346.61      334.35      9.51 o 
   3   7   5      506.27      516.23     11.96 o 
   4   7   5      353.14      361.72      9.01 o 
   5   7   5      330.36      327.11     19.30 o 
   6   7   5      318.71      323.93     19.89 o 
  -6   8   5      306.06      315.93     18.44 o 
  -5   8   5      133.31      164.74     23.77 o 
  -4   8   5      571.07      550.61     19.66 o 
  -2   8   5       64.22       67.43     11.85 o 
  -1   8   5      786.53      748.82     24.64 o 
   0   8   5       21.50       22.21      2.81 o 
   1   8   5      725.36      680.86     17.32 o 
   2   8   5     1016.55     1008.88     30.20 o 
   3   8   5      469.66      447.33     12.24 o 
   4   8   5      745.89      817.68     26.90 o 
   5   8   5       12.25       22.74      6.42 o 
  -5   9   5       81.35      169.47     25.03 o 
  -4   9   5       30.36       30.33      5.38 o 
  -3   9   5      285.19      267.02     10.90 o 
  -2   9   5       27.87       39.45      3.96 o 
  -1   9   5      616.49      562.99     19.26 o 
   0   9   5       62.25       70.90      4.52 o 
   1   9   5      282.50      232.47      8.86 o 
   2   9   5     1131.79     1121.29     32.14 o 
   3   9   5        3.00       17.07      4.31 o 
   4   9   5       95.13       98.58      4.95 o 
   5   9   5      486.47      515.64     28.84 o 
  -5  10   5      261.37      244.58     15.21 o 
  -4  10   5      183.22      196.73      9.41 o 
  -3  10   5      388.71      363.20     13.96 o 
  -2  10   5      144.87      165.01      7.85 o 
  -1  10   5       73.43       84.76      4.17 o 
   0  10   5      978.95      960.18     37.87 o 
   1  10   5       21.81       36.05      5.22 o 
   2  10   5      100.67      108.18      7.79 o 
   3  10   5      432.42      430.20     14.35 o 
   4  10   5        7.38       11.26      2.95 o 
  -4  11   5      137.21      146.90      6.17 o 
  -3  11   5       10.84        7.41      2.70 o 
  -2  11   5      640.95      594.86     19.43 o 
  -1  11   5      361.03      352.89     16.53 o 
   0  11   5       87.76      109.17      7.99 o 
   1  11   5      296.68      320.94     15.49 o 
   2  11   5       28.70       27.23      5.43 o 
   3  11   5       52.18       53.39      4.89 o 
  -2  12   5       89.69      114.69      8.66 o 
  -1  12   5      206.46      198.10     11.48 o 
   0  12   5       47.39       42.88      6.34 o 
   1  12   5      126.01      116.97      8.66 o 
   0 -13   6      165.32      157.46      7.50 o 
   1 -13   6       52.53       52.26      4.82 o 
  -3 -12   6      244.30      273.11     10.88 o 
  -2 -12   6      654.29      635.30     20.28 o 
  -1 -12   6        5.39        8.56      3.28 o 
   0 -12   6      425.22      392.58     13.42 o 
   1 -12   6        7.00        9.83      3.03 o 
   3 -12   6      227.72      204.35     14.54 o 
  -4 -11   6      535.21      533.16     17.59 o 
  -3 -11   6       24.25       19.98      3.79 o 
  -2 -11   6      395.77      368.54     12.85 o 
  -1 -11   6      167.28      161.95      7.18 o 
   0 -11   6      179.64      157.68      6.91 o 
   1 -11   6     1114.86     1002.63     29.00 o 
   2 -11   6       66.45       61.81      4.42 o 
   3 -11   6      347.03      378.20     21.58 o 
   4 -11   6      229.19      240.76     16.08 o 
  -5 -10   6       37.11       42.00      4.69 o 
  -4 -10   6      130.15      135.02      6.71 o 
  -3 -10   6      168.30      153.38      7.10 o 
  -2 -10   6      289.12      285.66     10.41 o 
  -1 -10   6      718.03      686.99     20.68 o 
   0 -10   6      166.31      144.50      6.34 o 
   1 -10   6      672.39      711.36     45.29 o 
   2 -10   6      350.82      350.47     11.52 o 
   3 -10   6       16.15       19.06      5.38 o 
   4 -10   6      434.84      434.38     17.26 o 
   5 -10   6        2.02        3.89      3.92 o 
  -5  -9   6      383.82      368.31     18.81 o 
  -4  -9   6        8.32       12.88      3.14 o 
  -3  -9   6      786.32      766.82     22.90 o 
  -2  -9   6       53.05       43.86      3.63 o 
  -1  -9   6      682.41      596.39     21.27 o 
   0  -9   6      247.52      247.77      8.72 o 
   1  -9   6       47.91       43.38      4.49 o 
   2  -9   6      738.88      732.58     21.25 o 
   3  -9   6       46.06       43.07      4.67 o 
   4  -9   6      625.71      640.60     23.30 o 
   5  -9   6      468.11      458.74     18.11 o 
  -6  -8   6       13.53       10.27      3.49 o 
  -5  -8   6      501.41      489.08     23.04 o 
  -4  -8   6      174.23      141.46      9.16 o 
  -3  -8   6       81.58       59.83      4.10 o 
  -2  -8   6     1165.84     1219.61     34.31 o 
  -1  -8   6       47.30       38.01      3.21 o 
   0  -8   6      812.10      776.43     22.34 o 
   1  -8   6      287.37      270.88      8.99 o 
   2  -8   6     1045.87     1043.94     24.92 o 
   3  -8   6      343.55      312.90     12.62 o 
   4  -8   6      110.02      148.46     11.32 o 
   5  -8   6      701.88      697.24     25.21 o 
   6  -8   6      270.49      278.55     12.64 o 
  -6  -7   6       67.98      120.09     24.45 o 
  -5  -7   6      670.25      586.70     26.43 o 
  -4  -7   6      805.42      832.68     35.59 o 
  -3  -7   6       67.39       72.57      7.13 o 
  -2  -7   6      864.73      878.27     25.14 o 
  -1  -7   6      781.27      709.35     20.50 o 
   0  -7   6       14.61       18.31      2.17 o 
   1  -7   6     1093.09     1049.83     29.16 o 
   2  -7   6       55.76      176.14      8.87 o 
   3  -7   6      810.85      783.14     26.85 o 
   4  -7   6      215.16      275.22     41.60 o 
   5  -7   6      106.59      106.84      6.75 o 
   6  -7   6      339.16      318.08     13.67 o 
  -7  -6   6      340.18      313.42     12.60 o 
  -6  -6   6      433.93      400.30     14.79 o 
  -5  -6   6        2.46        2.23      3.23 o 
  -4  -6   6     1047.50     1017.19     42.47 o 
  -3  -6   6      783.14      765.11     32.48 o 
  -2  -6   6       36.36       35.28      2.91 o 
  -1  -6   6     2663.20     2637.11     71.06 o 
   0  -6   6       14.13        8.78      1.39 o 
   1  -6   6      875.01      852.36     23.76 o 
   2  -6   6     1382.12     1303.74     43.59 o 
   3  -6   6        5.82       17.24      4.39 o 
   4  -6   6      525.62      493.98     18.08 o 
   5  -6   6      300.73      310.61     12.73 o 
   6  -6   6      298.64      296.86     12.77 o 
   7  -6   6       34.00       38.04      5.37 o 
  -7  -5   6        2.40       20.80      6.64 o 
  -6  -5   6      112.32      105.30      6.00 o 
  -5  -5   6      623.18      627.05     27.47 o 
  -4  -5   6        0.79       -1.58      2.69 o 
  -3  -5   6     1324.72     1285.68     52.37 o 
  -2  -5   6       85.69       75.49      4.76 o 
  -1  -5   6     1642.46     1635.12     48.61 o 
   0  -5   6     1737.43     1658.95     49.48 o 
   2  -5   6     1406.43     1376.00     34.49 o 
   3  -5   6      799.88      853.58     21.95 o 
   4  -5   6      115.74      127.09      6.59 o 
   5  -5   6      333.94      327.40     13.04 o 
   6  -5   6        1.72        2.94      4.39 o 
   7  -5   6      170.35      179.95      9.44 o 
  -7  -4   6      381.56      371.16     21.46 o 
  -6  -4   6        0.07        1.74      2.51 o 
  -5  -4   6      673.79      664.86     28.42 o 
  -4  -4   6      292.09      322.92     11.11 o 
  -3  -4   6      278.09      369.06     19.98 o 
  -2  -4   6     1506.31     1417.00     34.54 o 
  -1  -4   6       48.01      589.26     27.35 o 
   0  -4   6     1103.22     1061.92     32.02 o 
   1  -4   6      263.06      287.88      9.71 o 
   2  -4   6      525.89      534.24     14.04 o 
   3  -4   6      612.91      595.08     15.54 o 
   4  -4   6        0.18        1.92      2.25 o 
   5  -4   6      564.42      578.54     20.67 o 
   6  -4   6      615.37      618.68     22.35 o 
   7  -4   6       92.09       85.17      6.36 o 
  -7  -3   6      666.95      632.81     32.74 o 
  -6  -3   6      543.18      511.30     17.31 o 
  -5  -3   6      239.11      242.35      7.49 o 
  -4  -3   6     1856.70     1768.40     43.30 o 
  -3  -3   6      160.47      178.33     10.22 o 
  -2  -3   6       90.75      133.54     11.76 o 
  -1  -3   6      745.35      830.26     47.86 o 
   0  -3   6       27.39       58.79      3.05 o 
   1  -3   6     1314.52     1271.80     34.52 o 
   2  -3   6       56.67       47.84      9.98 o 
   3  -3   6     2575.74     2555.39     62.78 o 
   4  -3   6      990.17      986.40     32.68 o 
   5  -3   6      263.06      282.79     11.40 o 
   6  -3   6      635.94      606.65     21.76 o 
   7  -3   6       16.85       13.48      3.96 o 
  -7  -2   6      144.41      151.19      7.72 o 
  -6  -2   6      296.08      286.15      8.77 o 
  -5  -2   6      226.20      235.12      6.82 o 
  -4  -2   6      473.80      475.33     11.18 o 
  -3  -2   6      840.46      867.77     25.96 o 
  -2  -2   6        0.31        2.47      1.04 o 
  -1  -2   6     4208.53     4021.35     96.53 o 
   0  -2   6      111.91       68.19      3.18 o 
   1  -2   6      677.97      679.59     15.17 o 
   2  -2   6     2453.03     2480.37     73.43 o 
   3  -2   6      372.31      443.95     22.33 o 
   4  -2   6      671.39      780.70     39.20 o 
   5  -2   6       41.88       45.13      5.63 o 
   6  -2   6      256.49      229.53     10.16 o 
   7  -2   6        5.65        8.48      3.71 o 
  -7  -1   6      173.46      171.91     24.17 o 
  -6  -1   6      354.52      348.41     12.91 o 
  -5  -1   6      326.13      346.68      8.74 o 
  -4  -1   6        1.01        4.96      1.83 o 
  -3  -1   6     3387.20     3076.45    160.58 o 
  -1  -1   6      812.24      717.00     71.54 o 
   0  -1   6     4867.42     5090.21    126.68 o 
   1  -1   6       32.91       39.71      2.07 o 
   2  -1   6     2003.78     2109.10     66.42 o 
   3  -1   6      132.29      108.39      5.65 o 
   4  -1   6      148.44      148.35      9.01 o 
   5  -1   6       13.69       15.30      3.06 o 
   6  -1   6       66.12       57.34      4.92 o 
   7  -1   6      360.59      324.50     13.64 o 
  -7   0   6      565.21      568.34     28.38 o 
  -6   0   6       18.75       15.64      2.78 o 
  -5   0   6      318.41      324.28      8.29 o 
  -4   0   6      843.40      785.39     21.09 o 
  -3   0   6      305.59      308.40      8.97 o 
  -2   0   6     1322.55     1388.60     43.26 o 
  -1   0   6      117.81      142.34      5.77 o 
   0   0   6     7496.85     8098.52    176.15 o 
   1   0   6       67.67       72.23      2.99 o 
   3   0   6      561.54      196.81     10.43 o 
   4   0   6      171.47      162.78      7.20 o 
   5   0   6      242.76      238.85      9.95 o 
   6   0   6      523.83      521.69     24.61 o 
   7   0   6      214.24      190.82      9.55 o 
  -7   1   6      156.27      173.32     12.10 o 
  -6   1   6     1047.37      994.76     30.54 o 
  -5   1   6      193.30      185.69      6.50 o 
  -4   1   6      584.14      558.97     15.51 o 
  -3   1   6       51.19       50.09      2.56 o 
  -2   1   6     2349.41     2455.08     62.33 o 
  -1   1   6       32.95       18.22      4.51 o 
   0   1   6       74.58     1362.12     59.09 o 
   1   1   6      387.66      312.57     12.69 o 
   2   1   6      348.91      352.44     10.02 o 
   3   1   6      668.51      609.52     32.23 o 
   4   1   6      901.21      848.87     28.26 o 
   5   1   6      356.79      314.93     12.29 o 
   6   1   6      807.27      790.26     27.41 o 
   7   1   6      522.74      536.97     29.09 o 
  -7   2   6       51.90       53.99      7.38 o 
  -6   2   6      580.03      542.07     19.55 o 
  -5   2   6       80.41       76.12      5.18 o 
  -4   2   6      873.21      917.61     24.55 o 
  -3   2   6     1843.95     1677.97     43.19 o 
  -1   2   6      122.08       76.28      5.43 o 
   0   2   6      528.58      531.30     17.49 o 
   1   2   6      645.81      620.27     20.64 o 
   2   2   6      117.72       84.47      3.37 o 
   3   2   6       56.70       44.98      2.77 o 
   4   2   6     2063.40     2232.06    102.67 o 
   5   2   6      882.94      887.21     43.17 o 
   6   2   6      370.60      340.79     19.47 o 
   7   2   6     1133.13     1134.15     55.77 o 
  -7   3   6       23.15       26.77      5.88 o 
  -6   3   6      338.17      342.52     13.68 o 
  -5   3   6      614.26      590.88     20.74 o 
  -4   3   6       54.04      276.94     15.91 o 
  -3   3   6      326.52      264.30     14.00 o 
  -2   3   6     1083.94     1097.39     34.96 o 
  -1   3   6      285.33      264.53      9.77 o 
   0   3   6     1820.86     1753.31     44.86 o 
   1   3   6       72.10       79.32      3.90 o 
   2   3   6     2360.37     2323.65    106.57 o 
   3   3   6     1968.15     2053.40     66.14 o 
   4   3   6      259.85      281.08      8.07 o 
   5   3   6     1093.47     1103.00     52.90 o 
   6   3   6       66.66       55.48      6.96 o 
   7   3   6      155.05      131.89     11.02 o 
  -7   4   6      141.65      138.63     11.19 o 
  -6   4   6      166.80      172.95     14.36 o 
  -5   4   6      130.02      132.92      9.53 o 
  -4   4   6      217.76      231.06      9.64 o 
  -3   4   6      204.61      206.19      8.57 o 
  -2   4   6     1963.64     1880.01     58.60 o 
  -1   4   6       95.61      107.30      8.44 o 
   0   4   6     1564.29     1665.26     83.23 o 
   1   4   6     4266.90     4384.65    110.65 o 
   2   4   6      134.72      137.04      6.01 o 
   3   4   6     1540.35     1636.50     53.13 o 
   4   4   6      217.04      218.93      8.60 o 
   5   4   6      166.02      178.19      8.34 o 
   6   4   6      280.49      267.97     22.99 o 
   7   4   6        0.61        1.70      4.85 o 
  -7   5   6       62.45       94.80      9.16 o 
  -6   5   6      673.41      661.84     23.60 o 
  -5   5   6       78.23       82.06      5.72 o 
  -4   5   6      789.33      746.77     25.29 o 
  -3   5   6      187.39      187.28      8.21 o 
  -2   5   6      441.27      405.68     14.42 o 
  -1   5   6     2200.33     2214.46     68.57 o 
   0   5   6       76.84       87.17      5.47 o 
   1   5   6     3436.67     3710.97     94.04 o 
   2   5   6       76.30       54.90      5.22 o 
   3   5   6      469.11      466.66     16.63 o 
   4   5   6     1139.89     1073.65     26.80 o 
   5   5   6        3.08        2.05      2.72 o 
   6   5   6      220.63      245.00     16.32 o 
  -7   6   6        0.64        2.94      4.68 o 
  -6   6   6      275.10      258.24     11.61 o 
  -5   6   6      478.94      467.14     17.46 o 
  -4   6   6        2.76        8.76      3.03 o 
  -3   6   6     2483.86     2546.55     94.10 o 
  -2   6   6       51.61       62.17      4.30 o 
  -1   6   6     2947.81     2943.11     90.63 o 
   0   6   6        3.10        4.23      2.69 o 
   1   6   6      370.44      364.78     10.57 o 
   2   6   6      941.88      856.32     28.67 o 
   3   6   6      144.16      121.33      6.17 o 
   4   6   6      669.63      684.07     17.86 o 
   5   6   6      558.96      546.85     19.97 o 
   6   6   6       18.68       22.05      6.18 o 
  -6   7   6        0.83        1.72      3.34 o 
  -5   7   6     1789.68     1724.77     55.40 o 
  -4   7   6       32.57       47.75      4.52 o 
  -3   7   6     1674.12     1708.01     54.14 o 
  -2   7   6      316.09      515.91     74.82 o 
  -1   7   6       87.43      104.37      5.53 o 
   0   7   6      582.57      552.43     18.76 o 
   1   7   6      390.02      379.03     13.48 o 
   2   7   6      931.93      931.59     31.18 o 
   3   7   6      124.73      142.68      5.35 o 
   4   7   6        3.68       20.04      2.69 o 
   5   7   6      407.45      383.68     21.83 o 
   6   7   6       13.02       17.15      5.97 o 
  -6   8   6        5.23       14.54      5.75 o 
  -5   8   6     1505.07     1467.37     47.83 o 
  -4   8   6      195.42      189.61     24.43 o 
  -3   8   6       54.36       64.09      4.96 o 
  -2   8   6      735.41      716.36     24.18 o 
  -1   8   6      303.76      296.82     13.20 o 
   0   8   6      598.80      639.79     21.54 o 
   1   8   6      745.12      718.67     23.80 o 
   2   8   6        2.53        4.94      3.74 o 
   3   8   6      584.13      606.43     16.29 o 
   4   8   6      220.81      126.49      7.88 o 
   5   8   6       58.54       60.65      8.08 o 
  -5   9   6        5.45        5.55      3.73 o 
  -4   9   6      357.66      375.09     14.77 o 
  -3   9   6       38.62       48.00      4.72 o 
  -2   9   6      337.94      356.14     13.51 o 
  -1   9   6     1014.45      938.52     30.77 o 
   0   9   6        0.99       -0.20      2.33 o 
   1   9   6      614.80      606.12     19.33 o 
   2   9   6     1074.99      979.66     38.53 o 
   3   9   6       14.52       24.24      4.89 o 
   4   9   6       62.52       61.37      6.34 o 
  -4  10   6      124.35      130.87      7.56 o 
  -3  10   6      650.23      619.96     21.84 o 
  -2  10   6       26.59       25.98      3.88 o 
  -1  10   6      646.08      608.32     21.01 o 
   0  10   6      379.73      365.27     10.58 o 
   1  10   6        3.93       32.69      5.26 o 
   2  10   6       87.99       72.50      6.34 o 
   3  10   6       10.47        8.57      4.51 o 
  -3  11   6      152.75      150.99      8.02 o 
  -2  11   6      389.61      379.99     11.25 o 
  -1  11   6       95.41       70.14      6.96 o 
   0  11   6      176.22      173.32     10.40 o 
   1  11   6        1.27        0.91      4.31 o 
   2  11   6      223.77      200.82     11.48 o 
  -1  12   6       66.57       69.90      7.21 o 
   0  12   6       42.09       50.62      6.80 o 
  -2 -12   7        8.50       10.89      3.65 o 
  -1 -12   7      112.46      117.47      6.49 o 
   0 -12   7       63.60       56.14      4.64 o 
   1 -12   7       88.85       97.11      5.61 o 
   2 -12   7      347.29      335.32     19.92 o 
  -3 -11   7      209.51      226.26      9.42 o 
  -2 -11   7      163.85      137.69      6.83 o 
  -1 -11   7        7.49        7.79      2.90 o 
   0 -11   7      405.04      377.37     12.71 o 
   1 -11   7       77.76       84.22      9.90 o 
   2 -11   7      155.35      183.22     12.96 o 
   3 -11   7        7.98       13.85      5.60 o 
   4 -11   7       99.35       88.01      9.74 o 
  -4 -10   7      149.84      132.05      6.83 o 
  -3 -10   7        3.78        6.31      3.02 o 
  -2 -10   7      362.41      346.03     12.07 o 
  -1 -10   7      127.04      139.04      6.40 o 
   0 -10   7      179.86      174.98     27.35 o 
   1 -10   7      156.67      172.71      6.96 o 
   2 -10   7       17.77       15.33      2.44 o 
   3 -10   7       61.26       62.90      7.71 o 
   4 -10   7        8.73       12.30      4.16 o 
  -5  -9   7        3.17        5.13      4.56 o 
  -4  -9   7       77.79       72.67      6.91 o 
  -3  -9   7      268.29      280.03     10.21 o 
  -2  -9   7      719.42      622.86     19.00 o 
  -1  -9   7      171.08      173.97      7.08 o 
   0  -9   7       10.79        8.24      3.35 o 
   1  -9   7      112.77      107.44      5.08 o 
   2  -9   7       22.26       28.00      2.51 o 
   3  -9   7        1.57        3.20      4.23 o 
   4  -9   7      596.17      573.98     21.43 o 
   5  -9   7        0.27        1.15      3.68 o 
  -5  -8   7      183.82      186.91     11.40 o 
  -4  -8   7      365.11      300.64     15.46 o 
  -3  -8   7      134.43      130.77      5.96 o 
  -2  -8   7        5.63      120.74      7.91 o 
  -1  -8   7      145.09      147.63      6.20 o 
   0  -8   7      120.83      129.64      6.01 o 
   1  -8   7      129.17      107.82      4.90 o 
   2  -8   7     1437.04     1414.01     33.26 o 
   3  -8   7       33.36       44.74      6.85 o 
   4  -8   7      448.08      403.85     15.86 o 
   5  -8   7      621.48      666.70     24.42 o 
   6  -8   7       21.98       32.27      5.22 o 
  -6  -7   7       37.39       77.68      7.54 o 
  -5  -7   7      334.06      321.90     16.28 o 
  -2  -7   7      244.33      254.93     12.88 o 
  -1  -7   7       58.88       56.44      3.48 o 
   0  -7   7      596.95      551.61     16.28 o 
   1  -7   7       63.51       62.05      3.50 o 
   2  -7   7     1275.02     1251.02     31.93 o 
   3  -7   7     1103.96     1109.83     37.09 o 
   4  -7   7       74.53       95.11      6.12 o 
   5  -7   7      612.68      671.56     64.62 o 
   6  -7   7      171.67      188.61      9.83 o 
  -6  -6   7       12.69       20.24      9.16 o 
  -4  -6   7      331.45      331.76     16.16 o 
  -3  -6   7       10.41        8.41      2.98 o 
  -2  -6   7      651.95      637.04     27.39 o 
  -1  -6   7      290.35      287.39     13.59 o 
   0  -6   7      571.25      573.44     18.04 o 
   1  -6   7     1396.81     1298.85     39.28 o 
   2  -6   7      202.46      210.01      6.64 o 
   3  -6   7      393.55      404.97     21.88 o 
   4  -6   7      224.08      226.39      9.98 o 
   5  -6   7       38.06       37.16      4.57 o 
   6  -6   7      290.60      282.91     12.51 o 
  -7  -5   7       18.48      129.56     11.40 o 
  -6  -5   7       52.43       67.87     10.07 o 
  -5  -5   7       84.57       94.47      7.26 o 
  -4  -5   7     1037.23     1066.87     44.42 o 
  -3  -5   7      866.77      846.19     35.55 o 
  -2  -5   7      565.46      573.07     18.08 o 
  -1  -5   7     2424.49     2669.84    283.08 o 
   0  -5   7      127.40      127.74      5.19 o 
   1  -5   7      213.22      701.84     33.02 o 
   2  -5   7      664.78      652.24     17.11 o 
   3  -5   7        7.14        9.59      2.84 o 
   4  -5   7      466.41      450.87     16.67 o 
   5  -5   7       11.49        4.64      3.02 o 
   6  -5   7      343.88      341.52     14.13 o 
   7  -5   7       92.66       96.29      7.99 o 
  -7  -4   7      114.40      136.06      7.14 o 
  -6  -4   7      289.40      281.09     10.97 o 
  -5  -4   7      289.41      289.84     10.91 o 
  -4  -4   7      204.50      201.78     10.73 o 
  -3  -4   7      458.30      467.04     22.45 o 
  -2  -4   7      271.39      268.64      7.51 o 
  -1  -4   7      728.96     1497.78     67.54 o 
   0  -4   7     1946.57     2036.33    123.70 o 
   1  -4   7        8.46       13.33      1.48 o 
   2  -4   7     2318.88     2251.83     55.65 o 
   3  -4   7      157.14      128.53      6.25 o 
   4  -4   7      133.12      121.95      6.35 o 
   5  -4   7      242.10      261.90     26.13 o 
   6  -4   7       59.60       77.19      5.83 o 
   7  -4   7      169.49      138.21      8.11 o 
  -7  -3   7      298.18      287.63     17.40 o 
  -6  -3   7        6.16        9.06      2.92 o 
  -5  -3   7      466.87      491.11     29.88 o 
  -4  -3   7      136.54      179.06      5.83 o 
  -3  -3   7     1233.00     1280.62     31.74 o 
  -2  -3   7      904.77     1214.71     67.00 o 
  -1  -3   7      149.54      174.45      5.28 o 
   0  -3   7     1607.87     1598.57     47.81 o 
   1  -3   7      512.58      474.66     11.01 o 
   2  -3   7      248.18      234.22      6.84 o 
   3  -3   7     1022.34     1023.12     25.87 o 
   4  -3   7       72.02       98.64      5.52 o 
   5  -3   7      542.49      491.69     17.97 o 
   7  -3   7       13.14       10.25      4.04 o 
  -6  -2   7      238.20      265.72     15.36 o 
  -5  -2   7      565.08      618.16     14.51 o 
  -4  -2   7     1847.12     2119.17     45.86 o 
  -3  -2   7        2.49        0.23      1.48 o 
  -2  -2   7      547.57      531.98     13.86 o 
  -1  -2   7     1977.22     1807.37     44.03 o 
   0  -2   7      456.54      453.69     22.13 o 
   1  -2   7      653.04      600.54     16.31 o 
   2  -2   7      170.47      176.57      5.28 o 
   3  -2   7     1164.26     1091.67     27.42 o 
   4  -2   7       76.01       84.72      8.57 o 
   5  -2   7        3.74        2.63      2.55 o 
   6  -2   7      277.93      273.14     11.55 o 
   7  -2   7       94.04       89.10      6.50 o 
  -7  -1   7      551.30      548.74     27.43 o 
  -6  -1   7      691.85      676.70     21.69 o 
  -5  -1   7       84.44      121.65      7.34 o 
  -4  -1   7      613.18      594.05     15.98 o 
  -1  -1   7     1554.06     1528.57     47.46 o 
   0  -1   7      468.58      459.68     12.36 o 
   1  -1   7       93.98       86.26      3.32 o 
   2  -1   7      626.69      585.00     16.01 o 
   4  -1   7       47.72       40.81      5.35 o 
   5  -1   7      166.52      170.30      7.94 o 
   6  -1   7      321.34      307.61     12.64 o 
   7  -1   7      244.60      213.71     10.34 o 
  -7   0   7       58.79       66.25      7.41 o 
  -6   0   7      642.45      625.33     17.07 o 
  -5   0   7      381.13      358.79     10.49 o 
  -4   0   7       74.91       56.00      3.12 o 
  -3   0   7     1987.55     1893.47     48.54 o 
  -2   0   7      430.32      478.85     16.15 o 
  -1   0   7       19.72        9.80      3.35 o 
   0   0   7     3872.30     4115.85    102.36 o 
   1   0   7       20.81       47.23      2.32 o 
   3   0   7      175.96      183.47      7.45 o 
   4   0   7      447.64      435.83     15.62 o 
   5   0   7       64.96       53.33      4.47 o 
   6   0   7        0.19        3.45      3.17 o 
   7   0   7      528.83      524.10     19.89 o 
  -7   1   7      496.74      454.44     24.03 o 
  -6   1   7       19.39       24.17      2.85 o 
  -5   1   7      686.49      657.01     22.55 o 
  -4   1   7      725.86      755.83     25.14 o 
  -3   1   7       95.12       78.97      4.55 o 
  -2   1   7     1077.42     1006.21     32.14 o 
  -1   1   7       63.95      101.82      5.47 o 
   1   1   7      173.61      231.55     10.75 o 
   2   1   7      277.66      269.57      8.03 o 
   3   1   7     1607.15     1594.73     41.77 o 
   4   1   7        2.58        2.12      1.75 o 
   5   1   7      838.05      883.85     29.94 o 
   6   1   7      667.57      742.68     26.05 o 
   7   1   7      275.86      267.37     17.24 o 
  -7   2   7      244.46      247.03     15.41 o 
  -6   2   7      577.39      599.33     21.45 o 
  -5   2   7        0.92        2.69      2.49 o 
  -4   2   7      155.63      164.68      9.24 o 
  -3   2   7      425.40      468.05     30.84 o 
  -2   2   7       18.45       57.47      6.57 o 
  -1   2   7        3.26        9.08      2.57 o 
   0   2   7      302.85      332.84     11.79 o 
   1   2   7     2070.62     1994.48     63.82 o 
   2   2   7       18.45       26.45      2.18 o 
   3   2   7      738.60      720.15     19.71 o 
   4   2   7     2282.51     2292.84     74.14 o 
   5   2   7      178.77      184.46     12.14 o 
   6   2   7      349.36      349.82     20.09 o 
   7   2   7       21.07       22.00      6.29 o 
  -7   3   7        0.76       -0.87      4.47 o 
  -6   3   7      280.78      276.55     11.83 o 
  -5   3   7      299.07      303.54     12.25 o 
  -4   3   7       77.90       89.01      6.46 o 
  -3   3   7      621.61      646.59     57.47 o 
  -2   3   7       92.33       98.30      5.19 o 
  -1   3   7      888.23      848.94     27.56 o 
   0   3   7       25.44       33.68      3.02 o 
   1   3   7      770.26      767.38     25.44 o 
   2   3   7     1846.43     1825.16     58.80 o 
   3   3   7      313.65      319.81     12.03 o 
   4   3   7     1233.06     1282.08     42.43 o 
   5   3   7      137.15      163.60      9.36 o 
   6   3   7        9.60        7.54      3.29 o 
   7   3   7       50.96       53.49      8.08 o 
  -7   4   7      118.98      113.82     10.32 o 
  -6   4   7      192.31      201.67      9.71 o 
  -5   4   7      293.11      301.86     12.39 o 
  -4   4   7        0.85        4.94      2.67 o 
  -3   4   7      419.60      359.83     13.39 o 
  -2   4   7      465.37      461.33     16.23 o 
  -1   4   7      173.69      162.52      7.11 o 
   0   4   7     3273.85     3273.02    100.53 o 
   1   4   7      102.66      107.80      4.11 o 
   2   4   7     2017.35     2018.74     64.98 o 
   3   4   7      164.63      196.03      9.88 o 
   4   4   7        2.28        3.42      2.17 o 
   5   4   7       29.32       34.69      4.11 o 
   6   4   7       41.55       41.62      6.57 o 
  -7   5   7       67.09       73.92      8.45 o 
  -6   5   7       31.36       32.85      6.01 o 
  -5   5   7      273.63      265.09     11.37 o 
  -4   5   7       71.14       72.85      5.20 o 
  -3   5   7      445.66      436.42     15.83 o 
  -2   5   7     2278.87     2306.44     71.79 o 
  -1   5   7      187.16      223.02      9.04 o 
   0   5   7     1882.69     1878.64     58.66 o 
   1   5   7       20.15       56.72      5.67 o 
   2   5   7      117.35      164.50     21.96 o 
   3   5   7       37.14       37.13      3.58 o 
   4   5   7      290.64      308.47      9.08 o 
   5   5   7      269.52      250.04     10.79 o 
   6   5   7       10.21       12.15      3.75 o 
  -6   6   7      121.85      123.32      7.94 o 
  -5   6   7      137.70      126.52      7.28 o 
  -4   6   7      847.05      823.15     27.95 o 
  -3   6   7        1.58        1.30      2.39 o 
  -2   6   7     2486.50     2333.99     72.78 o 
  -1   6   7       18.90       26.64      4.89 o 
   0   6   7        2.93        7.41      2.98 o 
   1   6   7      164.73      139.17      6.38 o 
   2   6   7      190.70      171.82     10.86 o 
   3   6   7      171.38      183.02      8.13 o 
   4   6   7      279.76      253.11      9.98 o 
   5   6   7       18.96       20.90      3.81 o 
   6   6   7      221.56      200.45     14.09 o 
  -6   7   7      378.87      350.43     14.78 o 
  -5   7   7       79.54       73.93      5.85 o 
  -4   7   7      856.91      804.81     27.53 o 
  -3   7   7        5.63       13.27      3.08 o 
  -2   7   7       12.65      214.46     13.38 o 
  -1   7   7       16.38       18.90      3.07 o 
   0   7   7      195.79      203.06      8.53 o 
   1   7   7      343.55      353.46     17.21 o 
   2   7   7      720.47      627.67     30.78 o 
   3   7   7       17.50       17.76      3.17 o 
   4   7   7      422.10      473.51     15.53 o 
   5   7   7      288.75      293.14     17.77 o 
  -5   8   7       25.88       25.78      4.42 o 
  -4   8   7       86.67       91.33      7.36 o 
  -3   8   7       15.69       22.34      5.86 o 
  -2   8   7      631.02      610.61     21.22 o 
  -1   8   7      216.13      215.99      9.24 o 
   0   8   7      467.06      423.67     15.31 o 
   1   8   7       82.35       95.76      8.16 o 
   2   8   7      453.99      466.59     41.05 o 
   3   8   7      113.21      134.12      6.37 o 
   4   8   7       38.67       34.52      5.47 o 
  -5   9   7       33.47       75.99     12.02 o 
  -4   9   7      726.87      719.69     25.27 o 
  -3   9   7      184.08      188.64      9.02 o 
  -2   9   7      661.42      607.30     21.31 o 
  -1   9   7      215.51      202.41      8.89 o 
   0   9   7      105.57      103.69      5.95 o 
   1   9   7      296.13      351.23     19.35 o 
   2   9   7        8.27        9.12      4.36 o 
   3   9   7      180.93      159.35      9.62 o 
   4   9   7        0.56        0.95      3.27 o 
  -4  10   7      345.55      329.38     13.70 o 
  -3  10   7      145.16      132.37      7.52 o 
  -2  10   7       39.74       28.35      4.17 o 
  -1  10   7      758.31      736.22     25.06 o 
   0  10   7       40.31       45.09      4.39 o 
   1  10   7      130.49      130.55      8.53 o 
   2  10   7       61.10       56.27      6.38 o 
   3  10   7       91.14      100.31      7.96 o 
  -2  11   7       28.82       32.02      4.49 o 
  -1  11   7      214.88      169.21     10.56 o 
   0  11   7       61.42       46.98      5.84 o 
   1  11   7       82.06       77.80      7.34 o 
  -1 -12   8      161.66      118.61      6.61 o 
   0 -12   8       47.25       59.75      5.02 o 
   1 -12   8      270.54      250.72      9.71 o 
  -3 -11   8       76.79       65.52      5.37 o 
  -2 -11   8        9.27       15.55      3.50 o 
  -1 -11   8       79.13       72.14      5.11 o 
   0 -11   8      198.09      221.85      8.81 o 
   1 -11   8      308.06      284.56     10.27 o 
   2 -11   8      216.56      245.45     15.91 o 
   3 -11   8        0.11        7.13      5.05 o 
  -4 -10   8        4.18        2.66      4.02 o 
  -3 -10   8      253.18      226.36     13.09 o 
  -2 -10   8       86.36       92.49      6.26 o 
  -1 -10   8       56.86       49.41      4.28 o 
   0 -10   8      143.99      146.87      6.50 o 
   1 -10   8        0.41       98.44      7.34 o 
   2 -10   8        8.87        7.13      4.68 o 
   3 -10   8      257.32      253.78     16.16 o 
   4 -10   8       42.97       48.27      8.03 o 
  -4  -9   8      141.34      150.82     10.19 o 
  -3  -9   8       24.30       33.06      5.10 o 
  -2  -9   8      685.43      717.34     31.57 o 
  -1  -9   8       15.41      120.74      8.20 o 
   0  -9   8       10.46        6.77      2.48 o 
   1  -9   8      260.83      252.70     12.69 o 
   2  -9   8       54.86       58.88      4.29 o 
   3  -9   8      216.98      213.54     14.00 o 
   4  -9   8       69.17       64.30      7.99 o 
   5  -9   8      227.94      232.04     11.50 o 
  -5  -8   8        0.14        4.43      4.27 o 
  -4  -8   8      192.76      202.20     11.85 o 
  -3  -8   8      122.17      115.27      8.08 o 
  -2  -8   8       46.49       58.38      5.67 o 
  -1  -8   8      229.33      210.48     11.44 o 
   0  -8   8        4.84        3.89      2.66 o 
   1  -8   8      954.04      923.92     38.41 o 
   2  -8   8      233.02      228.84      8.83 o 
   3  -8   8       83.25       82.16      5.80 o 
   4  -8   8      132.75      137.05      8.95 o 
   5  -8   8        6.09        3.50      3.81 o 
  -6  -7   8       68.09       73.89      5.88 o 
  -5  -7   8       93.89       95.17      7.99 o 
  -4  -7   8       84.14       89.91      7.50 o 
  -3  -7   8       26.27       25.65      4.19 o 
  -2  -7   8       70.45       51.34      5.51 o 
  -1  -7   8     1627.18     1593.69     64.64 o 
   0  -7   8      451.53      399.01     18.06 o 
   1  -7   8      116.96      100.97      6.51 o 
   2  -7   8      807.49      754.01     23.66 o 
   3  -7   8        1.23        2.13      2.75 o 
   4  -7   8       10.99      211.52     13.68 o 
   5  -7   8        2.29        4.33      3.57 o 
   6  -7   8      217.13      225.50     11.24 o 
  -6  -6   8       13.60        8.22      3.39 o 
  -5  -6   8      233.17      269.61     14.22 o 
  -4  -6   8      199.96      176.88     10.56 o 
  -3  -6   8      658.40      665.09     28.96 o 
  -2  -6   8      320.05      301.68     14.75 o 
  -1  -6   8      139.39      129.81      7.91 o 
   0  -6   8      172.48      153.87      6.19 o 
   1  -6   8       66.97       71.43      3.91 o 
   2  -6   8      600.61      757.85     35.83 o 
   3  -6   8       27.31       30.83      3.84 o 
   4  -6   8      203.21      223.85     10.13 o 
   5  -6   8      186.75      187.60      9.30 o 
   6  -6   8       50.76       51.22      5.74 o 
  -6  -5   8      123.40      118.29      6.71 o 
  -5  -5   8      181.39      221.33     12.34 o 
  -4  -5   8      467.18      466.87     21.46 o 
  -3  -5   8        0.73       -0.67      2.45 o 
  -2  -5   8      341.93      320.53     15.16 o 
  -1  -5   8      188.05      202.61      7.60 o 
   0  -5   8      771.21      775.09     40.44 o 
   1  -5   8       74.35      132.17      6.05 o 
   2  -5   8      350.56      345.62     11.78 o 
   3  -5   8        9.34       10.95      2.84 o 
   4  -5   8       60.02       61.63      4.91 o 
   5  -5   8      225.96      187.42      9.08 o 
   6  -5   8      265.90      262.47     25.65 o 
  -7  -4   8       78.06      106.69      8.45 o 
  -6  -4   8      210.70      187.82      8.47 o 
  -5  -4   8        5.42        6.63      2.76 o 
  -4  -4   8      687.51      618.48     27.01 o 
  -3  -4   8      231.98      250.27      9.98 o 
  -2  -4   8      683.63      725.65     37.73 o 
  -1  -4   8       79.91       87.45      4.28 o 
   1  -4   8       27.60       40.15      2.72 o 
   2  -4   8        6.61        5.03      1.35 o 
   3  -4   8      638.81      568.13     19.92 o 
   4  -4   8      180.43      172.12     19.19 o 
   5  -4   8      147.05      137.42      7.44 o 
   6  -4   8      576.70      536.69     20.15 o 
  -7  -3   8        2.40        3.15      3.98 o 
  -6  -3   8      207.49      171.33     10.43 o 
  -5  -3   8      136.34      134.40      5.81 o 
  -4  -3   8      546.25      740.48     28.76 o 
  -3  -3   8       60.23       78.53      5.70 o 
  -1  -3   8        5.78       10.99      4.38 o 
   0  -3   8       35.62       35.11      4.25 o 
   1  -3   8      250.45      211.69      5.61 o 
   2  -3   8      846.73      854.52     23.28 o 
   3  -3   8       10.03       10.32      3.63 o 
   4  -3   8      423.48      398.22     14.83 o 
   5  -3   8      546.03      552.75     19.98 o 
   6  -3   8       55.08       51.65      5.19 o 
   7  -3   8      124.01      119.59      7.70 o 
  -7  -2   8      190.47      213.51     12.31 o 
  -6  -2   8      140.53      183.20      7.87 o 
  -5  -2   8       37.95       48.92      3.27 o 
  -4  -2   8       71.07      645.06     24.98 o 
  -3  -2   8       11.24        7.34      2.69 o 
  -2  -2   8       13.16       12.87      1.63 o 
  -1  -2   8      560.11      479.18     29.25 o 
   0  -2   8     1278.19     1302.00     41.36 o 
   1  -2   8        1.12        5.13      1.55 o 
   2  -2   8      490.15      542.15     15.67 o 
   4  -2   8        6.38        7.14      2.63 o 
   5  -2   8      210.98      219.41     19.55 o 
   6  -2   8      144.06      139.99      7.72 o 
   7  -2   8       16.41       18.23      4.38 o 
  -7  -1   8      145.08      162.46     11.69 o 
  -6  -1   8      309.68      320.40     11.57 o 
  -5  -1   8      221.57      339.35     17.69 o 
  -4  -1   8      288.37      294.92     10.70 o 
  -3  -1   8        0.26        6.80      3.20 o 
  -2  -1   8      644.77      645.97     21.29 o 
  -1  -1   8      431.05      489.82     16.48 o 
   0  -1   8     1017.52     1075.14     34.32 o 
   1  -1   8      445.21      542.29     14.88 o 
   2  -1   8       18.56       25.37      2.20 o 
   3  -1   8      706.05      805.18     38.15 o 
   4  -1   8      103.00       90.13      5.18 o 
   5  -1   8        3.52        4.02      2.78 o 
   6  -1   8      696.55      690.59     24.47 o 
   7  -1   8       25.84       22.80      4.60 o 
  -7   0   8       72.36      160.72     11.77 o 
  -6   0   8      316.98      331.91     10.29 o 
  -5   0   8       32.72       40.05      3.12 o 
  -4   0   8      562.29      531.77     18.49 o 
  -3   0   8      305.47      303.80     11.33 o 
  -2   0   8       32.10       33.29      3.18 o 
  -1   0   8      106.94      189.09      8.08 o 
   0   0   8      119.95      121.51      4.21 o 
   1   0   8      465.32      494.02     13.56 o 
   2   0   8      172.24      156.06      5.33 o 
   3   0   8      112.38      119.70      4.72 o 
   5   0   8       34.53       35.54      4.02 o 
   6   0   8       18.30       26.06      6.01 o 
   7   0   8      215.14      217.62     10.56 o 
  -7   1   8      169.40      176.71     12.69 o 
  -6   1   8      577.50      559.93     15.76 o 
  -5   1   8       25.14       31.42      3.86 o 
  -4   1   8       18.47       17.91      3.06 o 
  -3   1   8      802.74      835.01     78.85 o 
  -2   1   8        3.84        5.87      2.08 o 
  -1   1   8      562.70      658.53     29.69 o 
   0   1   8      857.51      965.54     39.48 o 
   1   1   8      146.00      164.50     10.53 o 
   2   1   8      421.41      400.54     11.41 o 
   3   1   8      541.20      564.07     15.86 o 
   4   1   8       69.45       73.27      7.13 o 
   5   1   8      171.10      166.83     11.96 o 
   6   1   8       62.40       62.56      7.63 o 
  -7   2   8       14.88       15.70      5.63 o 
  -6   2   8        7.44       10.07      3.48 o 
  -5   2   8      343.37      320.47     12.75 o 
  -4   2   8       22.96       20.82      3.44 o 
  -3   2   8      940.59      998.86     32.59 o 
  -2   2   8      636.92      651.10     49.79 o 
  -1   2   8       32.49       44.71      3.56 o 
   0   2   8      900.80      866.60     28.09 o 
   1   2   8     1231.00     1188.38     38.70 o 
   2   2   8       32.65       36.70      3.25 o 
   3   2   8      799.73      824.41     46.75 o 
   4   2   8       13.06       53.42      7.94 o 
   5   2   8       69.06       66.39      5.19 o 
   6   2   8      236.27      229.32     10.61 o 
  -7   3   8      127.57      122.64     10.73 o 
  -6   3   8       60.77       52.74      5.25 o 
  -5   3   8      194.62      210.55     11.79 o 
  -4   3   8       63.03      126.97     21.40 o 
  -3   3   8       53.63       41.04      3.88 o 
  -2   3   8      624.48      614.59     20.95 o 
  -1   3   8      370.21      389.25     14.00 o 
   0   3   8      213.06      241.46      9.44 o 
   1   3   8     1418.79     1403.14     64.71 o 
   2   3   8       16.52      114.65      7.45 o 
   3   3   8       47.27       48.45      3.93 o 
   4   3   8       10.27       21.46      3.26 o 
   5   3   8      298.10      291.37     12.12 o 
   6   3   8       20.04       28.76      4.40 o 
  -6   4   8      381.27      353.37     14.56 o 
  -5   4   8       22.23       39.58     11.96 o 
  -4   4   8      378.60      366.91     14.19 o 
  -3   4   8      371.68      385.48     14.42 o 
  -2   4   8       69.49       63.76      4.51 o 
  -1   4   8      800.27      802.51     26.54 o 
   0   4   8      447.62      455.32     16.05 o 
   1   4   8      112.99       91.53      7.41 o 
   2   4   8       20.43       25.11      4.64 o 
   3   4   8      121.49      124.54      6.21 o 
   4   4   8       19.35       32.65      5.18 o 
   5   4   8      114.48       96.59      6.12 o 
   6   4   8      182.53      196.38     11.23 o 
  -6   5   8      234.75      232.01     11.04 o 
  -5   5   8      470.78      477.87     18.02 o 
  -4   5   8        0.65        1.13      2.70 o 
  -3   5   8      918.64      891.19     29.75 o 
  -2   5   8      941.47      919.60     30.43 o 
  -1   5   8        7.61       12.22      2.84 o 
   0   5   8        9.65       11.36      2.61 o 
   1   5   8      335.77      327.07     17.65 o 
   2   5   8      281.79      313.70     17.24 o 
   3   5   8      183.26      171.54     11.23 o 
   4   5   8      330.90      335.36     18.68 o 
   5   5   8      277.51      257.63     15.12 o 
   6   5   8       63.66       65.75      5.83 o 
  -6   6   8       11.93       13.66      4.15 o 
  -5   6   8      501.19      500.91     18.93 o 
  -4   6   8      299.59      299.43     12.43 o 
  -3   6   8        4.54        6.72      3.04 o 
  -2   6   8       64.04       69.91      5.03 o 
  -1   6   8      151.45      135.57      6.77 o 
   0   6   8      290.48      262.87     10.47 o 
   1   6   8      444.90      436.05     22.67 o 
   2   6   8      177.02      171.08     11.15 o 
   3   6   8      152.57      143.93     10.24 o 
   4   6   8        0.91       -1.49      3.82 o 
   5   6   8      195.09      197.56     13.30 o 
  -5   7   8        9.01       13.88      4.09 o 
  -4   7   8        8.21       16.63      3.85 o 
  -3   7   8      244.60      225.08     10.01 o 
  -2   7   8        3.33       20.76     10.90 o 
  -1   7   8      432.45      400.68     18.08 o 
   0   7   8       95.98       90.31      5.49 o 
   1   7   8      581.47      540.63     27.47 o 
   2   7   8        0.37        0.25      3.52 o 
   3   7   8      103.86      111.94      5.82 o 
   4   7   8      272.55      314.42     11.37 o 
  -5   8   8      304.42      301.35     13.24 o 
  -4   8   8        2.39        6.17      3.51 o 
  -3   8   8       58.59       50.98      4.87 o 
  -2   8   8       25.04       31.74      4.11 o 
  -1   8   8      225.79      195.52      8.83 o 
   0   8   8        3.24        7.97      3.00 o 
   1   8   8      100.66       86.43      8.08 o 
   2   8   8      784.37      840.39     40.90 o 
   3   8   8      218.03      226.71      9.07 o 
   4   8   8      224.90      253.08     12.96 o 
  -4   9   8       43.23       46.74      5.29 o 
  -3   9   8       71.43       64.92      5.56 o 
  -2   9   8       39.11       48.31      4.74 o 
  -1   9   8      165.33      162.24      8.04 o 
   0   9   8      236.89      278.84     11.41 o 
   1   9   8       88.42      115.23      9.66 o 
   2   9   8      282.90      285.77     10.87 o 
   3   9   8       38.58       34.89      5.60 o 
  -3  10   8       80.20       72.46      6.01 o 
  -2  10   8      394.21      418.02     16.03 o 
  -1  10   8       10.16       49.47      6.72 o 
   0  10   8      246.47      283.01     11.71 o 
   1  10   8       16.33       18.65      5.26 o 
   2  10   8        3.17        6.80      4.64 o 
  -2 -11   9      383.21      370.70     18.98 o 
  -1 -11   9      177.59      187.19     11.69 o 
   0 -11   9        1.88        5.18      3.85 o 
   1 -11   9      582.53      563.86     25.60 o 
   2 -11   9       70.27       77.18      8.82 o 
  -3 -10   9      153.74      166.89     10.97 o 
  -2 -10   9       78.56       73.38      7.00 o 
  -1 -10   9      209.22      223.32     12.71 o 
   0 -10   9       37.89       37.61      4.93 o 
   1 -10   9      235.28      290.07     14.71 o 
   2 -10   9      118.03       97.75      9.24 o 
   3 -10   9       40.70       34.72      6.91 o 
  -4  -9   9        2.42       -1.49      3.69 o 
  -3  -9   9      195.95      200.91     11.97 o 
  -2  -9   9       37.70       46.11      5.84 o 
  -1  -9   9      303.79      321.53     16.16 o 
   0  -9   9      148.96      127.87      8.28 o 
   1  -9   9        1.94        1.29      2.94 o 
   2  -9   9      810.77      748.04     36.84 o 
   3  -9   9      114.38       91.73      8.95 o 
   4  -9   9       98.93      102.22      7.45 o 
  -5  -8   9      229.67      228.84     13.42 o 
  -4  -8   9       61.24       53.12      6.26 o 
  -3  -8   9       32.21       29.33      4.98 o 
  -2  -8   9      767.66      699.03     30.70 o 
  -1  -8   9       69.39       43.13      5.43 o 
   0  -8   9      412.08      363.65     17.20 o 
   1  -8   9      455.73      407.29     18.61 o 
   2  -8   9      158.65      152.11     10.90 o 
   3  -8   9       24.67       25.42      4.19 o 
   4  -8   9       10.16       12.51      4.07 o 
   5  -8   9      266.55      282.12     12.90 o 
  -5  -7   9      212.51      236.84     13.42 o 
  -4  -7   9      612.76      604.05     27.39 o 
  -3  -7   9       15.20        6.80      3.74 o 
  -2  -7   9      268.78      254.44     13.33 o 
  -1  -7   9      694.09      611.64     26.77 o 
   0  -7   9        6.65        8.62      2.98 o 
   1  -7   9      166.06      175.22      9.53 o 
   2  -7   9      136.96      134.56      5.18 o 
   3  -7   9      252.87      239.19     10.58 o 
   4  -7   9       22.99       29.14      4.55 o 
   5  -7   9        4.59        8.62      3.92 o 
  -6  -6   9      197.52      185.44     11.81 o 
  -5  -6   9      125.65      102.63      8.33 o 
  -4  -6   9      341.47      315.69     15.99 o 
  -3  -6   9      682.70      614.74     27.31 o 
  -2  -6   9        2.38       -1.12      2.77 o 
  -1  -6   9      884.18      854.06     35.97 o 
   0  -6   9      102.60      127.45      7.66 o 
   1  -6   9       69.89       60.92      3.25 o 
   2  -6   9       25.01       20.87      3.61 o 
   3  -6   9       17.28       24.72      3.75 o 
   4  -6   9       44.35       53.56      5.07 o 
   5  -6   9      447.55      445.77     17.46 o 
  -6  -5   9       36.32       33.44      5.38 o 
  -5  -5   9      495.00      456.68     21.55 o 
  -4  -5   9       45.82       50.13      5.63 o 
  -3  -5   9      231.16      203.56     11.19 o 
  -2  -5   9      283.29      313.57     15.12 o 
  -1  -5   9       13.82       42.51      4.76 o 
   0  -5   9        9.08        9.71      2.57 o 
   1  -5   9        3.73        2.52      1.79 o 
   2  -5   9       14.57       17.26      2.39 o 
   3  -5   9      485.11      485.37     17.70 o 
   4  -5   9       31.98       38.95      4.47 o 
   5  -5   9      624.33      652.25     23.62 o 
  -6  -4   9       58.36       58.21      6.38 o 
  -5  -4   9      105.92       94.76      7.79 o 
  -4  -4   9      391.61      400.24     18.90 o 
  -3  -4   9       54.82       85.73      4.43 o 
  -2  -4   9       73.74       78.33      3.48 o 
  -1  -4   9       36.17       57.94      3.72 o 
   0  -4   9      111.49      114.47      7.17 o 
   1  -4   9      263.72      287.08     11.36 o 
   2  -4   9      130.49      129.44      4.85 o 
   3  -4   9     1520.41     1555.67     50.60 o 
   4  -4   9       48.51       52.75      6.21 o 
   5  -4   9      160.09      186.63     11.70 o 
   6  -4   9      244.79      258.83     11.79 o 
  -6  -3   9      360.75      372.40     18.48 o 
  -4  -3   9       28.05       32.92      2.76 o 
  -3  -3   9       64.42       76.99      3.59 o 
  -2  -3   9      464.61      444.83     12.08 o 
  -1  -3   9      791.53      792.25     46.08 o 
   0  -3   9       28.79       26.87      2.16 o 
   1  -3   9     1893.83     1874.61     40.69 o 
   2  -3   9      316.58      358.36     20.90 o 
   3  -3   9      389.50      448.06     28.84 o 
   4  -3   9      233.09      234.32      9.98 o 
   5  -3   9       25.87       25.93      5.65 o 
   6  -3   9      179.38      195.90     15.21 o 
  -6  -2   9       32.69       69.03      7.04 o 
  -5  -2   9       13.57       19.01      2.57 o 
  -4  -2   9      187.50      183.26      6.29 o 
  -3  -2   9      822.64      856.61     30.36 o 
  -2  -2   9      211.68      195.55      6.22 o 
  -1  -2   9     2843.18     2854.75    128.28 o 
   0  -2   9      201.71      207.68      8.06 o 
   1  -2   9       16.49       24.12      2.71 o 
   2  -2   9      347.85      339.94      8.44 o 
   3  -2   9      185.57      195.01      6.88 o 
   4  -2   9      121.30      148.24      9.47 o 
   5  -2   9      109.88      119.88      9.04 o 
   6  -2   9       94.50       95.05      6.58 o 
  -7  -1   9       41.46       54.51      5.01 o 
  -6  -1   9      175.30      149.63      6.15 o 
  -5  -1   9      113.61      131.95     10.37 o 
  -4  -1   9      378.85      364.26     13.01 o 
  -3  -1   9     1764.98     1022.99     45.24 o 
  -2  -1   9       28.59       40.57      3.39 o 
  -1  -1   9       92.77      112.54     11.56 o 
   0  -1   9     1460.15     1536.85     48.65 o 
   1  -1   9       11.71       11.30      1.69 o 
   2  -1   9      448.28      475.31     13.53 o 
   3  -1   9      324.45      365.47     11.01 o 
   4  -1   9       26.87       31.78      3.86 o 
   5  -1   9       22.96       26.11      3.88 o 
   6  -1   9       60.24       61.15      5.42 o 
  -7   0   9      137.74      175.02     12.64 o 
  -6   0   9      388.12      384.50     11.68 o 
  -5   0   9      336.30      340.75     10.34 o 
  -4   0   9      191.36      207.67      9.00 o 
  -3   0   9      108.47      120.14      6.09 o 
  -2   0   9      524.24      528.41     18.16 o 
  -1   0   9      189.05      207.59     23.25 o 
   0   0   9     1015.20     1053.83     33.80 o 
   1   0   9      273.07      301.42      8.89 o 
   2   0   9        7.68       34.31      4.43 o 
   3   0   9      485.70      468.31     13.58 o 
   4   0   9       62.95       59.19      3.75 o 
   5   0   9      130.07      129.49      5.75 o 
   6   0   9      223.02      270.53     47.75 o 
  -6   1   9      464.39      466.88     13.71 o 
  -5   1   9      131.16      140.81      7.39 o 
  -4   1   9      264.38      252.41     10.45 o 
  -3   1   9      347.57      320.57     25.87 o 
  -2   1   9      306.49      323.26     12.13 o 
  -1   1   9       17.67       14.35      2.60 o 
   0   1   9      159.88      271.14     14.22 o 
   1   1   9      385.32      355.91     18.98 o 
   2   1   9       21.76       31.25      2.44 o 
   3   1   9      210.61      186.69      6.50 o 
   4   1   9      574.85      582.46     16.80 o 
   5   1   9       43.16       52.97      4.92 o 
   6   1   9      404.33      410.77     16.45 o 
  -6   2   9      185.43      189.48      9.46 o 
  -5   2   9      222.45      196.52      9.30 o 
  -4   2   9      137.29      146.22      7.40 o 
  -3   2   9      567.24      522.95     18.47 o 
  -2   2   9        1.78       91.03      7.88 o 
  -1   2   9      404.78      391.55     14.15 o 
   0   2   9      236.00      262.57     10.25 o 
   1   2   9      188.17      182.88     11.48 o 
   2   2   9      218.75      196.02     12.18 o 
   3   2   9       58.06       92.89     11.16 o 
   4   2   9      407.91      783.13     38.33 o 
   5   2   9       95.42       97.24      6.35 o 
   6   2   9       19.16       32.60      7.50 o 
  -6   3   9      123.11      142.10      8.11 o 
  -5   3   9      138.16      136.11      7.65 o 
  -4   3   9       15.99       57.92     10.07 o 
  -3   3   9      281.62      298.60     19.84 o 
  -2   3   9      930.91      963.45     31.72 o 
  -1   3   9       20.11       21.64      3.15 o 
   0   3   9      888.53      908.75     29.78 o 
   1   3   9      558.51      589.06     29.38 o 
   2   3   9      246.32      301.05     16.90 o 
   3   3   9      152.79      171.61     11.44 o 
   4   3   9        3.73       29.85      9.49 o 
   5   3   9      174.97      184.03     25.38 o 
   6   3   9      206.15      179.68     16.49 o 
  -6   4   9       43.97       40.19      7.21 o 
  -5   4   9      120.31      151.45      9.35 o 
  -4   4   9      448.33      462.79     17.33 o 
  -3   4   9        2.10        3.79      4.06 o 
  -2   4   9      469.86      467.83     16.93 o 
  -1   4   9      231.22      244.14     10.03 o 
   0   4   9       35.15       54.77      6.46 o 
   1   4   9      312.19      359.64     19.39 o 
   2   4   9       15.80       26.35      4.98 o 
   3   4   9      352.10      384.22     20.84 o 
   4   4   9      435.96      404.68     22.08 o 
   5   4   9      184.44      169.80     12.39 o 
  -6   5   9      687.99      709.16     25.69 o 
  -5   5   9       13.61       19.78      4.08 o 
  -4   5   9      150.76      157.14      8.18 o 
  -3   5   9      255.31      258.05     10.97 o 
  -2   5   9        6.07        9.28      4.39 o 
  -1   5   9      148.07      170.16     31.60 o 
   0   5   9       16.60       27.95      3.60 o 
   1   5   9      705.51      823.78     39.82 o 
   2   5   9      274.07      255.36     15.08 o 
   3   5   9      201.06      179.49     11.97 o 
   4   5   9      732.29      678.35     34.14 o 
   5   5   9       35.67       41.56      7.04 o 
  -5   6   9      358.93      371.42     15.20 o 
  -4   6   9       55.83       51.96      5.05 o 
  -3   6   9      375.10      358.98     15.00 o 
  -2   6   9       58.21       46.74      4.47 o 
  -1   6   9      358.72      343.12     21.19 o 
   0   6   9       84.34       71.88      6.96 o 
   1   6   9       76.19       84.19      7.88 o 
   2   6   9      433.74      381.39     20.59 o 
   3   6   9       53.46       58.63      7.09 o 
   4   6   9      179.53      179.78     12.56 o 
   5   6   9      342.46      348.33     20.38 o 
  -5   7   9      355.10      364.62     15.11 o 
  -4   7   9        6.87        8.27      3.53 o 
  -3   7   9      143.08      159.44     22.52 o 
  -2   7   9      214.53      240.55     16.34 o 
  -1   7   9       42.32       35.43      5.51 o 
   0   7   9      280.85      271.97     11.20 o 
   1   7   9      205.21      225.47     14.17 o 
   2   7   9      344.39      340.46     19.02 o 
   3   7   9      194.17      196.47     13.01 o 
   4   7   9       13.19       24.41      5.97 o 
  -4   8   9       88.18      127.28     19.20 o 
  -3   8   9      103.42       81.87      6.09 o 
  -2   8   9      397.46      375.23     19.37 o 
  -1   8   9      212.77      223.76     10.01 o 
   0   8   9      186.40      215.63     10.25 o 
   1   8   9      726.92      701.30     35.14 o 
   2   8   9       37.20       29.22      6.05 o 
   3   8   9       78.74       76.78      5.24 o 
  -3   9   9       61.94       76.15      6.18 o 
  -2   9   9       25.84       35.99      4.57 o 
  -1   9   9      837.35      825.66     28.20 o 
   0   9   9        4.35        6.17      3.33 o 
   1   9   9       26.92       21.80      5.75 o 
   2   9   9      142.43      125.16     23.89 o 
  -1  10   9       38.28       42.56      4.94 o 
   0  10   9       19.52       17.93      3.98 o 
   0 -11  10       88.77       80.21      7.54 o 
  -2 -10  10      215.87      193.58     12.18 o 
  -1 -10  10      112.19       95.54      8.08 o 
   0 -10  10       47.94       44.30      5.84 o 
   1 -10  10      259.31      234.93     12.80 o 
   2 -10  10        1.21        2.82      4.64 o 
  -3  -9  10      266.13      248.85     14.22 o 
  -2  -9  10      191.29      176.51     10.90 o 
  -1  -9  10      179.66      154.47      9.81 o 
   0  -9  10        3.47        7.71      3.60 o 
   1  -9  10      346.18      316.96     15.62 o 
   2  -9  10      123.06      112.16      9.78 o 
   3  -9  10       74.46       58.92      7.83 o 
  -4  -8  10       31.30       65.05      7.00 o 
  -3  -8  10       59.32       46.95      5.88 o 
  -1  -8  10      441.56      397.92     18.98 o 
   0  -8  10      260.13      245.99     12.80 o 
   1  -8  10      230.68      194.62      8.22 o 
   2  -8  10     1437.94     1426.22     65.68 o 
   3  -8  10        6.95        8.66      4.98 o 
   4  -8  10      277.40      300.80     13.33 o 
  -5  -7  10      210.89      181.72     11.81 o 
  -3  -7  10      124.98      112.29      8.50 o 
  -2  -7  10      422.93      397.01     19.06 o 
  -1  -7  10       73.03       63.48      6.18 o 
   0  -7  10      529.17      506.81     22.71 o 
   1  -7  10      238.34      250.52      9.61 o 
   2  -7  10      363.84      359.81     19.55 o 
   3  -7  10      619.18      593.07     17.66 o 
   4  -7  10       50.16       51.71      5.61 o 
   5  -7  10      300.61      354.02     15.06 o 
  -5  -6  10      137.61      132.08      9.70 o 
  -4  -6  10      695.64      671.97     30.03 o 
  -3  -6  10        6.61        3.89      3.74 o 
  -2  -6  10      482.00      495.67     22.58 o 
  -1  -6  10      463.80      474.08     21.51 o 
   0  -6  10      210.63      228.22     11.77 o 
   1  -6  10      384.73      370.28     12.75 o 
   2  -6  10       48.74       41.36      3.02 o 
   3  -6  10      223.66      278.67     17.24 o 
   4  -6  10     1071.74     1029.32     35.27 o 
   5  -6  10        0.73        3.54      3.74 o 
  -5  -5  10       38.47       52.41      6.64 o 
  -4  -5  10      401.42      391.75     19.10 o 
  -3  -5  10      441.72      474.58     21.96 o 
  -2  -5  10      217.88      240.56     12.71 o 
  -1  -5  10     1082.20     1109.38     39.40 o 
   0  -5  10       16.65       17.23      2.98 o 
   1  -5  10      343.86      359.77     10.38 o 
   2  -5  10     2409.44     2313.11     58.03 o 
   3  -5  10       31.75       34.87      3.44 o 
   4  -5  10     1581.71     1586.44     52.28 o 
   5  -5  10       47.85       56.40      5.55 o 
  -6  -4  10      120.62      111.92      8.70 o 
  -5  -4  10       96.21      102.55      8.12 o 
  -4  -4  10      123.09      141.46      9.44 o 
  -3  -4  10      304.99      341.62     16.78 o 
  -2  -4  10       50.32       45.47      2.96 o 
  -1  -4  10      454.51      510.07     16.97 o 
   0  -4  10     3440.39     3394.64     95.60 o 
   1  -4  10      130.32      138.99      5.07 o 
   2  -4  10     3167.76     3156.48     68.71 o 
   3  -4  10      213.09      211.31     10.50 o 
   4  -4  10       49.53       56.96      4.12 o 
   5  -4  10       91.94      103.79      9.28 o 
  -6  -3  10        0.65       -2.90      3.82 o 
  -5  -3  10      385.81      387.23     19.10 o 
  -4  -3  10      129.88      117.68      5.00 o 
  -3  -3  10      393.88      434.30     12.13 o 
  -2  -3  10     1721.68     1700.89     42.07 o 
  -1  -3  10       64.08       59.66      5.55 o 
   0  -3  10     2598.07     2554.61     62.85 o 
   1  -3  10      340.14      345.05      9.88 o 
   2  -3  10      118.29      133.07      4.41 o 
   3  -3  10      529.21      584.18     26.30 o 
   4  -3  10       51.77       46.92      3.78 o 
   5  -3  10      359.46      381.97     15.09 o 
   6  -3  10       48.12       48.29      5.49 o 
  -6  -2  10      119.44       97.28      8.25 o 
  -5  -2  10       68.12       84.94      4.41 o 
  -4  -2  10     1821.00     1790.47     44.59 o 
  -3  -2  10      212.51      207.40      6.89 o 
  -2  -2  10     1715.27     1629.00     40.39 o 
  -1  -2  10     1381.64     1360.01     41.68 o 
   0  -2  10      226.49      268.64     10.09 o 
   1  -2  10      317.85      334.58     14.33 o 
   2  -2  10      204.59      188.57      5.44 o 
   3  -2  10      401.04      402.18     12.24 o 
   4  -2  10       29.09       33.51      4.25 o 
   5  -2  10        0.84        2.17      2.54 o 
   6  -2  10      257.69      237.44     11.01 o 
  -6  -1  10      715.31      671.80     18.56 o 
  -5  -1  10      119.62      114.81      6.40 o 
  -4  -1  10     1446.08     1339.91     41.54 o 
  -3  -1  10     1590.50     1563.94     49.45 o 
  -2  -1  10       30.27       35.13      4.57 o 
  -1  -1  10      567.21      592.49     20.14 o 
   0  -1  10      649.90      615.21     30.45 o 
   1  -1  10       30.32       35.67      3.21 o 
   2  -1  10       33.70       42.50      3.02 o 
   3  -1  10        0.03        5.46      2.07 o 
   4  -1  10      108.35       90.98      4.67 o 
   5  -1  10       21.88       20.95      3.09 o 
   6  -1  10      205.96      210.29      8.43 o 
  -6   0  10     1146.18     1081.76     28.40 o 
  -5   0  10      545.38      556.40     15.67 o 
  -4   0  10        0.07        0.28      2.45 o 
  -3   0  10      694.86      673.50     22.94 o 
  -2   0  10      349.72      338.54     12.72 o 
  -1   0  10        1.37        7.38      5.32 o 
   0   0  10      456.05      502.88     25.60 o 
   1   0  10       59.72       50.17      6.10 o 
   2   0  10       88.47      129.02      9.53 o 
   3   0  10      232.69      236.87      7.94 o 
   4   0  10      363.94      352.16     11.15 o 
   5   0  10      143.79      145.15      6.34 o 
   6   0  10       20.59       28.51      6.64 o 
  -6   1  10      107.74      104.62      5.44 o 
  -5   1  10      237.26      241.63     10.71 o 
  -4   1  10      325.13      298.27     12.09 o 
  -3   1  10       31.92       35.36      6.45 o 
  -2   1  10       55.12       58.82      4.46 o 
  -1   1  10       67.42       75.36      4.79 o 
   0   1  10      145.69      181.72     10.81 o 
   1   1  10      593.24      601.41     30.12 o 
   2   1  10      161.73      147.67     10.40 o 
   3   1  10      911.51      906.98     44.01 o 
   4   1  10      101.00      112.49      6.49 o 
   5   1  10      445.31      485.05     15.62 o 
   6   1  10      209.30      208.17     10.35 o 
  -6   2  10      296.32      260.92     11.81 o 
  -5   2  10       13.04       14.18      3.62 o 
  -4   2  10        4.64        7.28      3.33 o 
  -3   2  10      137.47      150.62      7.77 o 
  -2   2  10       63.15      104.30     12.34 o 
  -1   2  10      321.89      316.14     14.17 o 
   0   2  10       61.29       54.08      4.22 o 
   1   2  10      826.21      822.58     39.94 o 
   2   2  10        2.32        6.91      3.93 o 
   3   2  10      274.01      277.56     16.40 o 
   4   2  10      689.63      648.02     33.10 o 
   5   2  10      119.82      144.60     11.60 o 
  -6   3  10       54.55       62.18      5.88 o 
  -5   3  10      169.94      167.24      8.93 o 
  -4   3  10        4.35       10.70      3.38 o 
  -3   3  10      642.87      658.23     54.32 o 
  -2   3  10        0.64        3.85      2.72 o 
  -1   3  10      439.82      435.42     15.92 o 
   0   3  10       31.44       41.31      4.04 o 
   1   3  10      325.93      339.84     18.81 o 
   2   3  10      668.81      604.31     30.57 o 
   3   3  10      197.99      219.27     14.00 o 
   4   3  10      596.04      600.91     31.07 o 
   5   3  10      130.59      157.91     12.26 o 
  -5   4  10      303.08      302.34     13.06 o 
  -4   4  10        2.85        9.27      3.52 o 
  -3   4  10      328.06      303.85     12.49 o 
  -2   4  10      180.51      192.82      8.93 o 
  -1   4  10       98.61      116.14      6.45 o 
   0   4  10     1000.37      982.76     32.51 o 
   2   4  10      574.30      530.06     27.43 o 
   3   4  10      162.41      221.87     14.17 o 
   5   4  10      185.79      236.55     15.70 o 
  -5   5  10      262.81      265.46     12.15 o 
  -4   5  10       58.32       65.12      5.56 o 
  -3   5  10      122.40      142.16      7.72 o 
  -2   5  10      671.96      638.58     22.53 o 
   0   5  10      406.03      370.98     14.15 o 
   1   5  10      317.05      350.07     19.52 o 
   3   5  10      267.56      279.56     16.78 o 
   4   5  10      185.72      200.91     13.76 o 
  -5   6  10        1.42        4.29      3.63 o 
  -4   6  10       94.87       86.39      6.53 o 
  -2   6  10      488.13      422.37     16.15 o 
  -1   6  10      178.07      184.67      8.79 o 
   0   6  10       55.73       51.34      6.26 o 
   1   6  10      756.71      758.97     37.79 o 
   2   6  10      189.34      178.82     12.26 o 
   3   6  10       75.63       93.85      8.99 o 
   4   6  10      433.05      385.45     21.92 o 
  -4   7  10      216.94      191.06      9.81 o 
  -3   7  10       64.82       64.43      5.76 o 
  -2   7  10        0.90      215.58     14.67 o 
  -1   7  10      502.53      518.22     19.00 o 
   0   7  10      320.61      349.75     13.88 o 
   1   7  10       11.29       18.52      5.43 o 
   2   7  10      673.50      612.63     31.41 o 
   3   7  10        2.67        0.05      4.47 o 
  -3   8  10      271.39      290.56     12.70 o 
  -2   8  10      615.41      635.51     22.86 o 
  -1   8  10        0.35        1.71      3.24 o 
   0   8  10      246.65      231.72     10.51 o 
   1   8  10       48.77       66.17      8.12 o 
   2   8  10       78.04      100.84      9.74 o 
  -2   9  10      280.52      263.43     11.83 o 
  -1   9  10      160.43      155.62      8.37 o 
   0   9  10       64.24       64.43      8.37 o 
   1   9  10       36.87       46.70      7.50 o 
  -1 -10  11        8.03        9.12      4.51 o 
   0 -10  11       96.32       83.69      7.29 o 
   1 -10  11        6.57       13.39      3.28 o 
  -2  -9  11      485.76      443.13     21.51 o 
  -1  -9  11       13.36       17.07      4.43 o 
   0  -9  11      125.86      118.50      8.37 o 
   1  -9  11      681.36      696.60     22.91 o 
   2  -9  11       14.42       18.81      5.80 o 
  -3  -8  11       17.54       13.42      4.68 o 
  -2  -8  11      189.72      188.18     11.56 o 
  -1  -8  11      823.50      849.92     36.75 o 
   0  -8  11       46.90       47.10      5.43 o 
   1  -8  11      491.10      498.70     17.05 o 
   2  -8  11      476.06      479.18     25.32 o 
   3  -8  11       23.25       38.66      7.13 o 
  -4  -7  11      124.36      116.55      9.08 o 
  -3  -7  11      322.50      352.72     17.86 o 
  -2  -7  11      138.57      138.51      9.32 o 
  -1  -7  11      728.69      739.91     32.28 o 
   0  -7  11      327.68      335.16     16.40 o 
   1  -7  11       13.97       23.29      5.10 o 
   2  -7  11      799.91      782.93     37.83 o 
   3  -7  11       31.48       28.51      3.73 o 
   4  -7  11       49.60       98.00     10.64 o 
  -4  -6  11      255.58      264.64     14.79 o 
  -3  -6  11      339.66      360.43     17.94 o 
  -2  -6  11      248.34      250.96     13.42 o 
   0  -6  11      463.88      463.43     21.18 o 
   1  -6  11       85.70      104.27      8.57 o 
   2  -6  11      218.77      207.44     32.93 o 
   3  -6  11      632.45      602.34     17.92 o 
   4  -6  11        0.50        1.55      2.75 o 
  -5  -5  11      172.73      186.12     11.72 o 
  -4  -5  11      402.55      396.72     19.52 o 
  -3  -5  11       14.84        8.62      4.14 o 
  -2  -5  11      619.32      623.91     27.76 o 
  -1  -5  11      360.91      372.94     17.86 o 
   0  -5  11      311.34      321.49      9.62 o 
   1  -5  11      310.05      270.76      8.42 o 
   2  -5  11        3.05        8.37      4.51 o 
   3  -5  11      423.60      365.87     23.38 o 
   4  -5  11        2.13        3.10      2.77 o 
   5  -5  11      195.78      203.60      8.51 o 
  -5  -4  11        2.04       -0.75      3.77 o 
  -4  -4  11      668.25      663.51     29.79 o 
  -3  -4  11      298.99      283.74     15.00 o 
  -2  -4  11      236.16      228.37      9.16 o 
  -1  -4  11      699.16      632.08     20.77 o 
   0  -4  11      187.83      400.63     14.50 o 
   1  -4  11      533.77      501.23     16.55 o 
   2  -4  11      267.14      294.72      9.35 o 
   3  -4  11      311.28      320.30     10.54 o 
   4  -4  11      234.07      346.75     20.67 o 
   5  -4  11        3.27        7.93      3.10 o 
  -5  -3  11      175.21      149.53     10.24 o 
  -4  -3  11      255.39      361.18     18.06 o 
  -3  -3  11      423.66      387.19     11.25 o 
  -2  -3  11      113.01      178.32     26.51 o 
  -1  -3  11      807.56      775.36     24.98 o 
   0  -3  11      616.25      667.76     21.63 o 
   1  -3  11       22.33       28.64      2.50 o 
   2  -3  11      507.86      585.26     26.57 o 
   3  -3  11      180.49      197.29      7.38 o 
   4  -3  11      111.32      230.98     10.81 o 
   5  -3  11      350.34      343.72     11.71 o 
  -5  -2  11      338.18      303.58     16.28 o 
  -4  -2  11      175.93      302.25     26.23 o 
  -3  -2  11      603.78      596.58     16.30 o 
  -2  -2  11      536.71      583.34     19.43 o 
  -1  -2  11        0.12        0.44      2.39 o 
   0  -2  11      586.85      613.26     30.66 o 
   1  -2  11       83.15       71.48      7.38 o 
   2  -2  11      178.27      373.37     42.76 o 
   3  -2  11      595.96      581.64     16.93 o 
   4  -2  11       20.11       37.82      3.67 o 
   5  -2  11      185.83      192.93      9.89 o 
  -6  -1  11      106.73      131.20      7.29 o 
  -5  -1  11       25.25      126.99     10.40 o 
  -4  -1  11      947.83     1012.02     32.20 o 
  -3  -1  11      200.04      200.59      8.89 o 
  -2  -1  11      165.15      174.81      7.97 o 
  -1  -1  11      376.80      345.56     12.99 o 
   0  -1  11      414.35      395.24     21.21 o 
   1  -1  11      255.30      283.24     16.53 o 
   2  -1  11       51.26       50.35      6.55 o 
   3  -1  11      574.87      645.69     32.98 o 
   4  -1  11      950.66      914.36     25.53 o 
   5  -1  11        4.15        9.51      3.03 o 
  -6   0  11      804.36      863.15     23.44 o 
  -5   0  11       75.09       78.92      4.79 o 
  -4   0  11      144.39      141.80      7.43 o 
  -3   0  11      330.32      278.36     11.40 o 
  -2   0  11      110.23      104.79      8.99 o 
  -1   0  11       94.48       87.42      8.12 o 
   0   0  11      434.27      446.90     23.58 o 
   1   0  11      401.31      393.53     21.43 o 
   2   0  11     1301.92     1187.68     56.47 o 
   3   0  11        3.73        2.53      4.02 o 
   4   0  11      938.06      932.42     46.08 o 
   5   0  11        6.42        8.03      5.38 o 
  -5   1  11      170.70      137.23      7.81 o 
  -4   1  11       31.48       27.48      4.07 o 
  -3   1  11      504.45      517.88     66.61 o 
  -2   1  11      130.16      126.31      6.76 o 
  -1   1  11      270.45      315.78     12.33 o 
   0   1  11     2034.85     1893.08     87.21 o 
   2   1  11      740.16      679.75     34.22 o 
   3   1  11      254.04      228.26     14.62 o 
   4   1  11      157.69      177.17     12.88 o 
   5   1  11      376.18      364.91     21.75 o 
  -5   2  11      144.25      130.34      8.89 o 
  -4   2  11       79.45       75.51      5.76 o 
  -3   2  11      187.88      202.86      9.44 o 
  -2   2  11     1596.11     1484.06     47.85 o 
  -1   2  11        6.28        6.91      2.84 o 
   0   2  11     1423.25     1335.56     43.04 o 
   1   2  11      661.50      608.90     30.95 o 
   2   2  11      176.74      215.17     13.88 o 
   3   2  11      781.81      742.98     37.34 o 
   4   2  11      175.85      171.78     12.64 o 
   5   2  11      216.27      226.81     15.70 o 
  -5   3  11       70.36       73.01      6.23 o 
  -4   3  11      602.69      549.39     20.36 o 
  -3   3  11       29.13       59.04      9.90 o 
  -2   3  11     1288.85     1262.17     41.33 o 
  -1   3  11      449.52      443.65     16.48 o 
   0   3  11      112.89      137.39      7.21 o 
   1   3  11     1001.14      878.51     42.84 o 
   2   3  11      167.98      146.18     11.02 o 
   3   3  11      186.78      169.47     12.26 o 
   4   3  11      353.29      457.13     25.15 o 
  -5   4  11       59.84       72.84      6.37 o 
  -4   4  11      882.93      874.81     30.33 o 
  -3   4  11      514.71      528.30     19.61 o 
  -2   4  11        0.97        6.49      3.18 o 
  -1   4  11      403.85      364.44     14.23 o 
   0   4  11      362.68      367.11     14.25 o 
   1   4  11      198.94      170.66     11.94 o 
   2   4  11      453.76      456.39     24.61 o 
   3   4  11       16.97       22.25      5.80 o 
   4   4  11      404.79      455.52     25.23 o 
  -4   5  11        8.70        3.75      3.58 o 
  -3   5  11      414.59      372.56     15.03 o 
  -2   5  11      428.71      411.24     15.95 o 
  -1   5  11      132.75      111.42      6.72 o 
   0   5  11      526.81      545.57     19.70 o 
   1   5  11        7.44       11.06      4.93 o 
   2   5  11      259.61      314.97     18.44 o 
   3   5  11      159.90      151.77     11.72 o 
   4   5  11       83.55      101.31      9.98 o 
  -4   6  11      103.79       93.47      8.93 o 
  -3   6  11       93.88       88.32      7.50 o 
  -2   6  11      935.97      986.41     33.44 o 
  -1   6  11        8.54        7.53      3.34 o 
   0   6  11      318.04      376.85     14.80 o 
   1   6  11      409.92      373.48     21.34 o 
   2   6  11       34.74       47.10      7.17 o 
   3   6  11      137.95      117.22     10.35 o 
  -3   7  11       51.27       50.07      6.70 o 
  -2   7  11      401.10      485.04     18.52 o 
  -1   7  11      305.13      273.11     11.90 o 
   0   7  11       12.12       16.24      4.07 o 
   1   7  11      348.71      307.51     18.52 o 
   2   7  11       44.17       43.46      7.45 o 
  -2   8  11       20.48       23.16      4.56 o 
  -1   8  11      214.22      209.43     10.15 o 
   0   8  11       39.06       44.10      5.28 o 
   1   8  11      187.88      185.20     13.63 o 
  -1  -9  12       97.12       94.14      8.33 o 
   0  -9  12      475.20      536.03     24.86 o 
   1  -9  12      219.80      208.21     14.22 o 
  -2  -8  12      890.89     1023.69     44.17 o 
  -1  -8  12      431.09      409.86     20.09 o 
   0  -8  12      145.86      160.10     10.24 o 
   1  -8  12      407.37      392.56     14.21 o 
   2  -8  12        4.03        4.31      4.68 o 
  -3  -7  12      212.85      222.70     13.18 o 
  -2  -7  12      179.05      191.09     11.81 o 
  -1  -7  12      748.58      699.69     31.07 o 
   0  -7  12       43.04       40.79      4.38 o 
   1  -7  12      179.09      161.68     26.51 o 
   2  -7  12      375.63      375.51     20.67 o 
   3  -7  12       59.50       47.94      7.45 o 
  -4  -6  12      200.55      207.50     12.71 o 
  -3  -6  12      770.75      759.84     33.77 o 
  -2  -6  12       49.55       45.62      5.84 o 
  -1  -6  12      407.69      402.28     19.43 o 
   0  -6  12      233.47      234.29      9.36 o 
   1  -6  12       15.53        8.91      2.69 o 
   2  -6  12      160.74      367.92     14.42 o 
   3  -6  12       83.56      110.43      5.79 o 
  -4  -5  12      143.08      137.43     10.19 o 
  -3  -5  12       39.21       33.60      5.43 o 
  -2  -5  12      251.75      229.75     12.80 o 
  -1  -5  12        6.90        3.35      3.20 o 
   0  -5  12      317.99      290.77     11.02 o 
   1  -5  12       31.10       62.25      4.51 o 
   2  -5  12      300.58      320.87     19.80 o 
   3  -5  12      422.85      440.19     13.87 o 
   4  -5  12       83.83      102.09      5.78 o 
  -4  -4  12      337.25      310.09     16.66 o 
  -3  -4  12        0.44        3.39      3.77 o 
  -2  -4  12      283.61      239.73     13.26 o 
  -1  -4  12       90.02      134.54      6.65 o 
   0  -4  12      125.75      158.07     28.38 o 
   1  -4  12      493.62      535.33     18.11 o 
   2  -4  12       49.08       55.06      7.34 o 
   3  -4  12      555.51      549.11     16.43 o 
   4  -4  12       65.10       54.40     12.31 o 
  -5  -3  12        1.41        0.25      4.64 o 
  -4  -3  12      553.79      557.78     26.06 o 
  -3  -3  12      169.72      170.84      6.43 o 
  -2  -3  12        5.38       47.02      6.46 o 
  -1  -3  12      956.00     1038.24     32.86 o 
   0  -3  12       15.92       11.32      2.85 o 
   1  -3  12      426.68      462.83     20.45 o 
   2  -3  12      211.66      162.83     11.89 o 
   3  -3  12      245.99      247.35     16.08 o 
   4  -3  12      294.47      291.01     12.43 o 
  -5  -2  12      212.48      229.42     13.88 o 
  -4  -2  12        4.72       49.38      6.96 o 
  -3  -2  12      756.49      846.14     34.80 o 
  -2  -2  12       30.10       27.31      4.74 o 
  -1  -2  12      719.97      727.11     23.72 o 
   0  -2  12      192.70      163.91      7.35 o 
   1  -2  12       89.83       85.48      8.41 o 
   2  -2  12      502.37      501.72     19.06 o 
   3  -2  12      548.43      572.65     30.29 o 
   4  -2  12       75.37      116.38     10.90 o 
  -5  -1  12      158.02      216.04     27.45 o 
  -4  -1  12       97.97       74.64      5.73 o 
  -3  -1  12      532.69      517.67     14.70 o 
  -2  -1  12      114.48       88.83      5.60 o 
  -1  -1  12       54.35       48.98      6.76 o 
   0  -1  12     1352.56     1230.08     58.30 o 
   1  -1  12      196.93      252.46     15.66 o 
   2  -1  12      148.96      140.88     11.02 o 
   3  -1  12      889.69      871.75     43.39 o 
   4  -1  12       36.57       38.87      7.17 o 
  -5   0  12      111.88      108.96      5.54 o 
  -4   0  12      247.99      211.57      9.85 o 
  -3   0  12        8.05       13.94      3.52 o 
  -2   0  12      472.77      429.35     16.02 o 
  -1   0  12      225.95      258.88     15.95 o 
   0   0  12      169.01      143.65     10.86 o 
   1   0  12      900.37      815.41     40.40 o 
   3   0  12      669.83      648.31     33.52 o 
   4   0  12       33.88       34.89      7.09 o 
  -5   1  12       20.56       29.92      4.82 o 
  -4   1  12      214.89      182.86      9.13 o 
  -3   1  12      260.75      249.01     16.16 o 
  -2   1  12      187.76      179.21      8.69 o 
  -1   1  12      514.88      473.91     17.42 o 
   1   1  12      705.48      645.16     32.93 o 
   2   1  12       28.80       42.64      6.76 o 
   3   1  12       21.76       37.91      6.88 o 
   4   1  12      404.01      381.15     22.29 o 
  -5   2  12      127.61      111.21     10.97 o 
  -4   2  12      170.88      166.85      8.97 o 
  -3   2  12     1220.01     1126.87     37.54 o 
  -2   2  12       91.90      190.78     33.29 o 
  -1   2  12      677.57      655.50     23.06 o 
   0   2  12      284.90      335.24     19.60 o 
   1   2  12        0.14        3.15      4.11 o 
   2   2  12      151.91      145.18     11.27 o 
   3   2  12      103.02      109.26     10.03 o 
   4   2  12      150.10      165.15     12.80 o 
  -4   3  12       41.47      118.62     12.18 o 
  -3   3  12      229.18      255.68     13.30 o 
  -2   3  12      570.51      628.08     22.55 o 
  -1   3  12       30.44       20.94      3.94 o 
   0   3  12      288.76      277.77     17.24 o 
   1   3  12      324.06      311.42     18.39 o 
   2   3  12      203.67      173.90     12.64 o 
   3   3  12      292.40      312.66     18.98 o 
   4   3  12        2.14       34.27      7.09 o 
  -4   4  12      262.60      300.31     13.29 o 
  -3   4  12       10.03        7.82      3.63 o 
  -2   4  12      164.73      157.99      8.53 o 
  -1   4  12       85.33       77.13      5.79 o 
   0   4  12      112.45      109.63     19.15 o 
   1   4  12      565.63      551.98     29.13 o 
   2   4  12       10.64        9.36      5.10 o 
   3   4  12      221.94      216.28     14.87 o 
  -3   5  12      223.24      203.34     10.20 o 
  -2   5  12       41.43       38.29      4.91 o 
  -1   5  12      395.29      410.74     16.17 o 
   0   5  12       14.73       17.89      3.83 o 
   1   5  12      295.67      375.35     21.75 o 
   2   5  12        7.65        3.52      4.76 o 
   3   5  12        3.21        2.11      4.98 o 
  -3   6  12      306.18      302.23     13.41 o 
  -2   6  12       69.33       58.26      5.83 o 
  -1   6  12      163.43      179.26      9.26 o 
   0   6  12        3.14        7.55      3.52 o 
   1   6  12        1.84        6.64      5.22 o 
   2   6  12      147.55      141.62     11.51 o 
  -1   7  12        2.97        7.68      3.84 o 
   0   7  12      102.93      109.47     10.56 o 
  -2  -7  13       78.61       74.54      7.50 o 
  -1  -7  13        0.30        0.32      3.69 o 
   0  -7  13        3.98        3.98      4.14 o 
   2  -7  13       19.51       21.80      5.80 o 
  -3  -6  13        0.67       -0.75      3.93 o 
  -2  -6  13        3.90        4.73      4.51 o 
  -1  -6  13      136.74      112.37      8.45 o 
   0  -6  13       45.72       31.69      5.18 o 
   1  -6  13      115.62      116.47      8.33 o 
  -3  -5  13       95.50       66.50      7.50 o 
  -2  -5  13       25.97       15.16      4.47 o 
  -1  -5  13      438.14      436.50     20.92 o 
   0  -5  13       67.09       77.35      7.04 o 
   1  -5  13       61.63       85.93      7.00 o 
   2  -5  13      242.77      242.63     15.95 o 
   3  -5  13        0.14        4.56      5.26 o 
  -4  -4  13        1.20       -0.87      4.51 o 
  -3  -4  13       99.32      103.79      8.99 o 
  -2  -4  13       49.02       66.25      6.88 o 
  -1  -4  13       60.20      157.50     29.82 o 
   0  -4  13      250.89      270.60     11.69 o 
   1  -4  13        0.86        1.67      2.71 o 
   2  -4  13      310.87      297.78     18.36 o 
   3  -4  13       70.88       57.18      8.41 o 
  -4  -3  13       99.63      135.90     10.52 o 
  -3  -3  13      143.38      153.14     10.43 o 
  -2  -3  13       69.25       97.11     14.54 o 
  -1  -3  13        0.73        4.42      6.96 o 
   0  -3  13      168.46      165.52      7.81 o 
   1  -3  13      111.04       94.73      5.82 o 
   2  -3  13        2.01       -0.08      4.51 o 
   3  -3  13      317.92      313.90     19.47 o 
  -4  -2  13      210.49      222.87     13.55 o 
  -3  -2  13       55.60       56.05      5.12 o 
  -2  -2  13       33.17       32.65      3.99 o 
  -1  -2  13      534.55      519.07     17.99 o 
   0  -2  13        0.00        2.07      2.77 o 
   1  -2  13       98.85      109.30      9.16 o 
   2  -2  13      115.31      105.82      9.98 o 
   3  -2  13       74.04       88.83      9.62 o 
   4  -2  13       28.52       32.93      7.45 o 
  -4  -1  13        7.04        8.17      3.28 o 
  -3  -1  13      467.80      441.97     13.12 o 
  -2  -1  13       18.65       25.17      3.99 o 
  -1  -1  13      106.44       91.24      8.95 o 
   0  -1  13      262.33      258.05     16.21 o 
   1  -1  13        1.06        4.81      4.64 o 
   2  -1  13       82.46       83.61      9.04 o 
   3  -1  13       14.37       31.37      6.96 o 
   4  -1  13      113.60      123.47     11.56 o 
  -4   0  13       30.85       38.66      3.81 o 
  -3   0  13      234.41      233.57     10.61 o 
  -2   0  13       66.89       52.43      4.95 o 
  -1   0  13        0.99        1.12      4.31 o 
   0   0  13      446.20      403.22     22.67 o 
   1   0  13       25.97       40.44      6.88 o 
   2   0  13       55.19       70.98      8.45 o 
   3   0  13      192.52      242.92     16.37 o 
  -4   1  13       88.19       64.84      5.83 o 
  -3   1  13        1.08        7.45      3.64 o 
  -2   1  13      223.53      200.39      9.58 o 
  -1   1  13       53.13       62.53      5.39 o 
   0   1  13        6.63       69.03      8.28 o 
   1   1  13      320.27      349.99     20.42 o 
   2   1  13        0.33        1.78      4.76 o 
   3   1  13      230.27      235.71     15.99 o 
  -4   2  13       66.10       56.80      5.77 o 
  -3   2  13      337.33      353.28     14.57 o 
  -2   2  13        1.55       12.93      9.84 o 
  -1   2  13      150.49      174.55      8.92 o 
   0   2  13        3.12        1.78      4.85 o 
   1   2  13      261.20      262.57     16.70 o 
   2   2  13       45.13       40.23      7.21 o 
   3   2  13       11.78        5.51      5.35 o 
  -3   3  13      251.62      313.15     20.70 o 
  -2   3  13       85.88       57.98      5.52 o 
  -1   3  13      182.93      193.56      9.59 o 
   0   3  13      202.14      175.97     13.14 o 
   1   3  13        0.59        1.20      4.60 o 
   2   3  13      283.63      260.21     16.83 o 
   3   3  13       37.79       42.39      7.63 o 
  -3   4  13      126.66      129.85      8.19 o 
  -2   4  13      284.69      276.51     12.48 o 
  -1   4  13        8.40       18.81      4.32 o 
   0   4  13      231.68      213.05     14.84 o 
   1   4  13      188.14      180.28     13.50 o 
   2   4  13        1.48        3.03      4.93 o 
  -2   5  13      143.40      135.74      8.35 o 
  -1   5  13       42.87       41.95      8.47 o 
   0   5  13        6.28        6.18      5.38 o 
   1   5  13       68.85       88.37      9.66 o 
   0  -6  14      123.50      114.31      8.91 o 
  -2  -5  14      128.87      107.97      8.82 o 
  -1  -5  14      191.45      232.19     13.63 o 
   0  -5  14        1.93       -0.37      3.85 o 
  -2  -4  14        0.38        0.83      4.14 o 
  -1  -4  14       87.85      109.09      8.79 o 
   0  -4  14      192.41      201.89      9.75 o 
   1  -4  14        8.59        9.89      3.37 o 
   2  -4  14      479.34      509.88     28.09 o 
  -3  -3  14       56.21       65.88      7.58 o 
  -2  -3  14      160.21      175.79     11.69 o 
  -1  -3  14        2.15        0.05      3.04 o 
   0  -3  14      396.57      457.19     32.01 o 
   1  -3  14       63.49       75.32      8.82 o 
   2  -3  14      200.68      185.04     13.96 o 
  -3  -2  14       15.65       20.48      3.19 o 
  -2  -2  14      172.75      221.38      9.98 o 
  -1  -2  14       83.80       95.70      6.08 o 
   0  -2  14      334.21      364.91     13.86 o 
   1  -2  14       15.14       15.31      3.35 o 
   2  -2  14        8.62       12.96      5.88 o 
  -3  -1  14      222.31      226.87      8.35 o 
  -2  -1  14      126.07      132.08      5.92 o 
  -1  -1  14      129.39      108.06     10.07 o 
   0  -1  14       14.66       14.30      5.80 o 
   1  -1  14       61.88       76.11      8.87 o 
   2  -1  14       55.21       71.60      9.04 o 
  -3   0  14      175.58      147.17      8.25 o 
  -2   0  14        1.80        2.94      3.28 o 
  -1   0  14        6.69       10.35      5.43 o 
   0   0  14      279.64      320.37     19.80 o 
   1   0  14       63.66       73.58      8.82 o 
   2   0  14       72.95       62.64      8.66 o 
  -3   1  14      106.01      117.34     12.08 o 
  -2   1  14       84.32       96.05      6.80 o 
  -1   1  14       84.65      132.04     11.56 o 
   0   1  14      199.96      196.73     14.47 o 
   1   1  14        5.85       26.27      6.55 o 
   2   1  14      195.29      163.45     13.09 o 
  -2   2  14      208.52      199.32     10.20 o 
  -1   2  14        1.50        9.02      3.73 o 
   0   2  14      259.89      211.56     15.12 o 
   1   2  14      327.10      311.99     19.43 o 
   2   2  14        6.24        0.54      5.05 o 
  -2   3  14       89.37       75.33      6.55 o 
  -1   3  14      144.90      132.58      8.03 o 
   0   3  14        0.96        0.83      5.05 o 
   1   3  14       88.13       73.47      9.16 o 
                                                 
